# Supplementary material for: Integrated mRNA–miRNA transcriptome profiling of blood immune responses potentially related to pulmonary fibrosis in forest musk deer
Source: Front Immunol. 2024 May 30;15:1404108. doi: 10.3389/fimmu.2024.1404108 (PMC11169664; doi:10.3389/fimmu.2024.1404108)
Supplement: Supplementary file 1 [file DataSheet_1.xlsx]

## Sheet: Table S1
Supplementary Table S1. Primer information of immune DEGs and immune miRNAs used for RT-qPCR
Gene ID	Sequences of primer pairs (5'-3')		product size
TLR2	F: CTTCTCCCATTTCCGTCTATT	R: GCCACTCCAGGTAGGTCTTG	140
TLR4	F: TGCCTTCACTACAGGGACTT	R: CTGGGACACCACGACAATAA	102
CXCL13	F: CTTTCAACTATTTCCCCATT	R: CGTTTGCTTAACACTTTCAT	166
IL18	F: AATGAATCCTCCTGATAACA	R: AAGCTAGAAAGTACCCTTTG	125
AKT1	F: CGTGTCAGCCCTGGATTACC	R: CTCCTTGCACAGCCCGAAGT	124
ITGB2	F: GCATCCTCCTGCTGGTCATCT	R: TCTCGGCAAACTTAGGGTTCATA	159
let-7f-5p	F: CGCGCGTGAGGTAGTAGATTGT	R: AGTGCAGGGTCCGAGGTATT
let-7d	F: CGCGTGAGGTAGTTGGTTGT	R: AGTGCAGGGTCCGAGGTATT
miR-30b-3p	F: GCGCTGGGAGGTGGATGT	R: AGTGCAGGGTCCGAGGTATT
miR-25-5p	F: CGAGGCGGAGACTTGGG	R: AGTGCAGGGTCCGAGGTATT
miR-149-5p	F: CGTCTGGCTCCGTGTCTTC	R: AGTGCAGGGTCCGAGGTATT
miR-760	F: CGCGGCTCTGGGTCTGT	R: AGTGCAGGGTCCGAGGTATT
U6 snRNA	F: ATTGGAACGATACAGAGAAGATT	R: GGAACGCTTCACGAATTTG

## Sheet: Table S2
Supplementary Table S2 Summary of blood mRNA transcriptome data in the PF and healthy groups of Moschus berezovskii
Group	Sample name	Paired-end	Read length (bp)	Total Bases (Gb)	Paired-end clean reads	clean bases (Gb)	% of clean reads	GC content (%)
		raw reads
PF	DAM2_2	115226144	150	17.28	111802430	16.77	94.4	52
	DOM12_1	91243884	150	13.69	87481210	13.12	90.72	47.17
	DOM12_2	108987236	150	16.35	105281556	15.79	90.24	47.34
	DOM13	98679404	150	14.8	95592562	14.34	90.29	48.7
Health	HAM1	91180526	150	13.68	89682600	13.45	93.26	53.67
	HAM2	107821128	150	16.17	105934006	15.89	92.94	52.82
	HAF2_2	27299920	150	19.37	26940428	3.37	94.28	50.7
	HAM3	112162770	150	16.82	108499614	16.27	90.83	44.46
	HAM4	93667512	150	14.05	92389736	13.86	94.29	52.17
Total		846268524		142.21	823604142	122.86	92.36	49.89

## Sheet: Table S3
Supplementary Table S3 Summary of mapping mRNA high-quality reads to M. berezovskii genome
Group	Sample name	Paired-end mapped reads	% of paired-end mapped reads	Uniquely mapped paired-end reads	% of uniquely mapped reads
PF	DAM2_2	97853725	87.52	93853293	83.95
	DOM12_1	79458404	90.83	77400265	88.48
	DOM12_2	94963438	90.2	92950147	88.29
	DOM13	85336275	89.27	82983383	86.81
Health	HAM1	73944420	82.45	70758955	78.9
	HAM2	92147923	86.99	88895162	83.92
	HAF2_2	98538581	78.4	94233557	74.97
	HAM3	93155846	85.86	91223362	84.08
	HAM4	78933276	85.44	76416074	82.71
Total/Average		794331888	86.33	768714198	83.57

## Sheet: Table S4
Supplementary Table S4 GO enrichment of differentially expressed genes in the PF and healthy blood groups of Moschus berezovskii (Padj<0.05)
Type	Term	GO_accession	generatio	DEGs_num	All_num	Count	P_value	adjust p-value	EnrichmentScore	GenesOfSelectedSetInGOterm
Molecular function	immune receptor activity	GO:0140375	0.280156	72	257	72	6.24717e-10	2.18901e-06	2.07043	evm.model.scaffold1371.23418,evm.model.scaffold88.7614,evm.model.scaffold351.15329,evm.model.scaffold29.2778,evm.model.scaffold234.12731,evm.model.scaffold234.12732,evm.model.scaffold62.5978,evm.model.scaffold62.5977,evm.model.scaffold1178.22817,evm.model.scaffold1178.22819,evm.model.scaffold148.10317,evm.model.scaffold62.5982,evm.model.scaffold90.7688,evm.model.scaffold109.8562,evm.model.scaffol…
Molecular function	actin binding	GO:0003779	0.203187	204	1004	204	6.25826e-10	1.09645e-06	1.50161	evm.model.scaffold390.16238,evm.model.scaffold390.16245,evm.model.scaffold512.18181,evm.model.scaffold1259.23084,evm.model.scaffold390.16253,evm.model.scaffold16.1716,evm.model.scaffold755.20576,evm.model.scaffold189.11439,evm.model.scaffold170.10918,evm.model.scaffold685.20044,evm.model.scaffold416.16809,evm.model.scaffold457.17419,evm.model.scaffold575.18987,evm.model.scaffold416.16815,evm.mode…
Molecular function	cytokine binding	GO:0019955	0.266436	77	289	77	2.0066e-09	2.3437e-06	1.96903	evm.model.scaffold1371.23418,evm.model.scaffold117.8888,evm.model.scaffold120.9157,evm.model.scaffold147.10191,evm.model.scaffold147.10192,evm.model.scaffold78.6885,evm.model.scaffold29.2778,evm.model.scaffold29.2790,evm.model.scaffold64.6098,evm.model.scaffold62.5978,evm.model.scaffold62.5977,evm.model.scaffold95.7935,evm.model.scaffold1178.22817,evm.model.scaffold78.6910,evm.model.scaffold1178.…
Molecular function	lipid binding	GO:0008289	0.180319	350	1941	350	2.16885e-09	1.89991e-06	1.33261	evm.model.scaffold390.16245,evm.model.scaffold66.6178,evm.model.scaffold916.21697,evm.model.scaffold390.16236,evm.model.scaffold30.2986,evm.model.scaffold66.6185,evm.model.scaffold1018.22191,evm.model.scaffold512.18181,evm.model.scaffold1018.22192,evm.model.scaffold512.18175,evm.model.scaffold16.1708,evm.model.scaffold2.101,evm.model.scaffold755.20559,evm.model.scaffold170.10924,evm.model.scaffol…
Molecular function	kinase binding	GO:0019900	0.179619	349	1943	349	3.61862e-09	2.53593e-06	1.32743	evm.model.scaffold390.16245,evm.model.scaffold66.6178,evm.model.scaffold120.9114,evm.model.scaffold916.21694,evm.model.scaffold120.9110,evm.model.scaffold177.11088,evm.model.scaffold1018.22191,evm.model.scaffold1018.22192,evm.model.scaffold16.1708,evm.model.scaffold408.16675,evm.model.scaffold436.17084,evm.model.scaffold414.16787,evm.model.scaffold438.17103,evm.model.scaffold390.16253,evm.model.s…
Molecular function	protein kinase binding	GO:0019901	0.181297	316	1743	316	8.40432e-09	4.90812e-06	1.33983	evm.model.scaffold120.9114,evm.model.scaffold916.21694,evm.model.scaffold120.9110,evm.model.scaffold177.11088,evm.model.scaffold1018.22191,evm.model.scaffold1018.22192,evm.model.scaffold16.1708,evm.model.scaffold408.16675,evm.model.scaffold436.17084,evm.model.scaffold414.16787,evm.model.scaffold438.17103,evm.model.scaffold390.16253,evm.model.scaffold139.9887,evm.model.scaffold139.9886,evm.model.s…
Molecular function	coreceptor activity	GO:0015026	0.336134	40	119	40	1.76306e-08	8.82537e-06	2.48413	evm.model.scaffold678.19981,evm.model.scaffold1502.23667,evm.model.scaffold42.3799,evm.model.scaffold78.6910,evm.model.scaffold48.4308,evm.model.scaffold59.5793,evm.model.scaffold1566.23773,evm.model.scaffold59.5825,evm.model.scaffold59.5865,evm.model.scaffold538.18477,evm.model.scaffold250.13258,evm.model.scaffold261.13526,evm.model.scaffold12.1340,evm.model.scaffold9457.24839,evm.model.scaffold…
Molecular function	signaling receptor binding	GO:0005102	0.162624	590	3628	590	8.9766e-08	3.93175e-05	1.20184	evm.model.scaffold696.20159,evm.model.scaffold298.14284,evm.model.scaffold390.16244,evm.model.scaffold408.16662,evm.model.scaffold30.2952,evm.model.scaffold66.6173,evm.model.scaffold916.21697,evm.model.scaffold120.9114,evm.model.scaffold120.9110,evm.model.scaffold512.18181,evm.model.scaffold512.18175,evm.model.scaffold1259.23089,evm.model.scaffold29.2760,evm.model.scaffold436.17084,evm.model.scaf…
Molecular function	phospholipid binding	GO:0005543	0.191781	196	1022	196	1.39065e-07	5.41428e-05	1.41731	evm.model.scaffold390.16245,evm.model.scaffold390.16236,evm.model.scaffold512.18175,evm.model.scaffold16.1708,evm.model.scaffold2.101,evm.model.scaffold170.10924,evm.model.scaffold170.10925,evm.model.scaffold60.5911,evm.model.scaffold45.4051,evm.model.scaffold189.11428,evm.model.scaffold170.10918,evm.model.scaffold162.10703,evm.model.scaffold298.14276,evm.model.scaffold27.2677,evm.model.scaffold4…
Molecular function	identical protein binding	GO:0042802	0.156156	827	5296	827	1.39195e-07	4.8774e-05	1.15403	evm.model.scaffold1063.22357,evm.model.scaffold390.16244,evm.model.scaffold390.16245,evm.model.scaffold179.11128,evm.model.scaffold66.6173,evm.model.scaffold66.6178,evm.model.scaffold117.8843,evm.model.scaffold916.21697,evm.model.scaffold916.21694,evm.model.scaffold120.9110,evm.model.scaffold30.2986,evm.model.scaffold66.6184,evm.model.scaffold177.11088,evm.model.scaffold66.6185,evm.model.scaffold…
Molecular function	enzyme regulator activity	GO:0030234	0.169368	418	2468	418	1.41212e-07	4.49826e-05	1.25167	evm.model.scaffold390.16238,evm.model.scaffold696.20159,evm.model.scaffold298.14284,evm.model.scaffold1063.22357,evm.model.scaffold390.16245,evm.model.scaffold408.16662,evm.model.scaffold30.2952,evm.model.scaffold66.6173,evm.model.scaffold30.2957,evm.model.scaffold117.8843,evm.model.scaffold177.11084,evm.model.scaffold66.6181,evm.model.scaffold512.18175,evm.model.scaffold1259.23089,evm.model.scaf…
Molecular function	nucleosomal DNA binding	GO:0031492	0.368421	28	76	28	2.7654e-07	8.07496e-05	2.72273	evm.model.scaffold678.19986,evm.model.scaffold353.15367,evm.model.scaffold571.18872,evm.model.scaffold37.3463,evm.model.scaffold12.1227,evm.model.scaffold252.13309,evm.model.scaffold1108.22566,evm.model.scaffold1108.22564,evm.model.scaffold274.13830,evm.model.scaffold274.13832,evm.model.scaffold662.19835,evm.model.scaffold46.4084,evm.model.scaffold780.20782,evm.model.scaffold780.20783,evm.model.s…
Molecular function	cytokine receptor activity	GO:0004896	0.288462	45	156	45	3.95192e-07	0.000106519	2.13181	evm.model.scaffold1371.23418,evm.model.scaffold351.15329,evm.model.scaffold29.2778,evm.model.scaffold62.5978,evm.model.scaffold62.5977,evm.model.scaffold1178.22817,evm.model.scaffold1178.22819,evm.model.scaffold148.10317,evm.model.scaffold62.5982,evm.model.scaffold90.7688,evm.model.scaffold109.8562,evm.model.scaffold314.14570,evm.model.scaffold14.1505,evm.model.scaffold2082.24221,evm.model.scaffo…
Molecular function	growth factor binding	GO:0019838	0.223325	90	403	90	7.72093e-07	0.000193244	1.65043	evm.model.scaffold390.16244,evm.model.scaffold1371.23418,evm.model.scaffold135.9736,evm.model.scaffold117.8888,evm.model.scaffold120.9157,evm.model.scaffold53.5510,evm.model.scaffold457.17418,evm.model.scaffold78.6885,evm.model.scaffold399.16408,evm.model.scaffold16.1732,evm.model.scaffold256.13400,evm.model.scaffold12.1228,evm.model.scaffold62.5978,evm.model.scaffold62.5977,evm.model.scaffold440…
Molecular function	GTPase activator activity	GO:0005096	0.220379	93	422	93	9.41015e-07	0.000219821	1.62866	evm.model.scaffold696.20159,evm.model.scaffold298.14284,evm.model.scaffold177.11084,evm.model.scaffold35.3341,evm.model.scaffold755.20559,evm.model.scaffold152.10437,evm.model.scaffold170.10924,evm.model.scaffold170.10925,evm.model.scaffold865.21425,evm.model.scaffold60.5911,evm.model.scaffold120.9156,evm.model.scaffold1543.23742,evm.model.scaffold197.11696,evm.model.scaffold399.16408,evm.model.s…
Molecular function	enzyme activator activity	GO:0008047	0.188525	184	976	184	1.10856e-06	0.000242774	1.39325	evm.model.scaffold696.20159,evm.model.scaffold298.14284,evm.model.scaffold408.16662,evm.model.scaffold177.11084,evm.model.scaffold66.6181,evm.model.scaffold512.18175,evm.model.scaffold35.3341,evm.model.scaffold189.11449,evm.model.scaffold755.20559,evm.model.scaffold152.10437,evm.model.scaffold170.10924,evm.model.scaffold170.10925,evm.model.scaffold865.21425,evm.model.scaffold60.5911,evm.model.sca…
Molecular function	nucleoside-triphosphatase regulator activity	GO:0060589	0.193758	149	769	149	2.53325e-06	0.000522148	1.43193	evm.model.scaffold696.20159,evm.model.scaffold298.14284,evm.model.scaffold1063.22357,evm.model.scaffold30.2957,evm.model.scaffold177.11084,evm.model.scaffold35.3341,evm.model.scaffold189.11449,evm.model.scaffold755.20559,evm.model.scaffold152.10437,evm.model.scaffold170.10924,evm.model.scaffold170.10925,evm.model.scaffold865.21425,evm.model.scaffold60.5911,evm.model.scaffold120.9156,evm.model.sca…
Molecular function	GTPase regulator activity	GO:0030695	0.193758	149	769	149	2.53325e-06	0.000522148	1.43193	evm.model.scaffold696.20159,evm.model.scaffold298.14284,evm.model.scaffold1063.22357,evm.model.scaffold30.2957,evm.model.scaffold177.11084,evm.model.scaffold35.3341,evm.model.scaffold189.11449,evm.model.scaffold755.20559,evm.model.scaffold152.10437,evm.model.scaffold170.10924,evm.model.scaffold170.10925,evm.model.scaffold865.21425,evm.model.scaffold60.5911,evm.model.scaffold120.9156,evm.model.sca…
Molecular function	pattern recognition receptor activity	GO:0038187	0.381818	21	55	21	4.33075e-06	0.000798682	2.82174	evm.model.scaffold1018.22192,evm.model.scaffold53.5511,evm.model.scaffold1432.23535,evm.model.scaffold18.1889,evm.model.scaffold234.12710,evm.model.scaffold80.6998,evm.model.scaffold180.11159,evm.model.scaffold792.20859,evm.model.scaffold538.18477,evm.model.scaffold606.19316,evm.model.scaffold265.13617,evm.model.scaffold585.19069,evm.model.scaffold136.9796,evm.model.scaffold98.8065,evm.model.scaf…
Molecular function	inhibitory MHC class I receptor activity	GO:0032396	0.875	7	8	7	5.81842e-06	0.00101939	6.46649	evm.model.scaffold9457.24839,evm.model.scaffold368.15817,evm.model.scaffold368.15819,evm.model.scaffold368.15810,evm.model.scaffold368.15811,evm.model.scaffold368.15807,evm.model.scaffold368.15820,
Molecular function	protease binding	GO:0002020	0.209821	94	448	94	7.36555e-06	0.00122899	1.55064	evm.model.scaffold390.16245,evm.model.scaffold512.18175,evm.model.scaffold408.16681,evm.model.scaffold139.9891,evm.model.scaffold584.19049,evm.model.scaffold1620.23853,evm.model.scaffold117.8888,evm.model.scaffold408.16694,evm.model.scaffold916.21683,evm.model.scaffold755.20564,evm.model.scaffold170.10916,evm.model.scaffold2.153,evm.model.scaffold1265.23117,evm.model.scaffold444.17210,evm.model.s…
Molecular function	phosphatidylinositol binding	GO:0035091	0.198347	120	605	120	7.75124e-06	0.00123456	1.46584	evm.model.scaffold390.16245,evm.model.scaffold390.16236,evm.model.scaffold2.101,evm.model.scaffold170.10924,evm.model.scaffold170.10925,evm.model.scaffold60.5911,evm.model.scaffold189.11428,evm.model.scaffold170.10918,evm.model.scaffold162.10703,evm.model.scaffold27.2677,evm.model.scaffold40.3636,evm.model.scaffold416.16815,evm.model.scaffold45.4017,evm.model.scaffold384.16145,evm.model.scaffold1…
Molecular function	modified amino acid binding	GO:0072341	0.235521	61	259	61	7.96597e-06	0.0012136	1.74057	evm.model.scaffold390.16245,evm.model.scaffold16.1708,evm.model.scaffold408.16676,evm.model.scaffold1620.23852,evm.model.scaffold147.10183,evm.model.scaffold45.4051,evm.model.scaffold298.14276,evm.model.scaffold170.10916,evm.model.scaffold122.9194,evm.model.scaffold382.16099,evm.model.scaffold124.9267,evm.model.scaffold1458.23587,evm.model.scaffold37.3474,evm.model.scaffold75.6623,evm.model.scaff…
Molecular function	protein binding	GO:0005515	0.14216	1894	13323	1894	1.08526e-05	0.00158448	1.0506	evm.model.scaffold390.16238,evm.model.scaffold696.20159,evm.model.scaffold298.14284,evm.model.scaffold1063.22357,evm.model.scaffold390.16244,evm.model.scaffold390.16245,evm.model.scaffold408.16662,evm.model.scaffold179.11128,evm.model.scaffold30.2952,evm.model.scaffold66.6173,evm.model.scaffold66.6178,evm.model.scaffold117.8843,evm.model.scaffold287.14123,evm.model.scaffold135.9765,evm.model.scaf…
Molecular function	cell adhesion molecule binding	GO:0050839	0.174101	242	1390	242	1.24081e-05	0.00173912	1.28665	evm.model.scaffold696.20159,evm.model.scaffold298.14284,evm.model.scaffold117.8843,evm.model.scaffold916.21697,evm.model.scaffold120.9114,evm.model.scaffold120.9110,evm.model.scaffold408.16688,evm.model.scaffold1259.23089,evm.model.scaffold436.17084,evm.model.scaffold1259.23084,evm.model.scaffold755.20559,evm.model.scaffold235.12910,evm.model.scaffold120.9157,evm.model.scaffold755.20576,evm.model…
Molecular function	IgM binding	GO:0001791	0.642857	9	14	9	1.57763e-05	0.00212615	4.75089	evm.model.scaffold42.3799,evm.model.scaffold9457.24839,evm.model.scaffold368.15817,evm.model.scaffold368.15818,evm.model.scaffold368.15819,evm.model.scaffold368.15810,evm.model.scaffold368.15811,evm.model.scaffold368.15807,evm.model.scaffold368.15820,
Molecular function	STAT family protein binding	GO:0097677	0.451613	14	31	14	1.83115e-05	0.00237643	3.33754	evm.model.scaffold21.2107,evm.model.scaffold517.18226,evm.model.scaffold180.11140,evm.model.scaffold250.13263,evm.model.scaffold250.13265,evm.model.scaffold274.13833,evm.model.scaffold780.20791,evm.model.scaffold780.20799,evm.model.scaffold780.20780,evm.model.scaffold780.20788,evm.model.scaffold780.20774,evm.model.scaffold780.20779,evm.model.scaffold218.12271,evm.model.scaffold819.21094,
Molecular function	structural molecule activity	GO:0005198	0.15944	478	2998	478	2.01351e-05	0.00251976	1.1783	evm.model.scaffold390.16238,evm.model.scaffold696.20159,evm.model.scaffold120.9121,evm.model.scaffold135.9765,evm.model.scaffold120.9114,evm.model.scaffold408.16688,evm.model.scaffold66.6184,evm.model.scaffold512.18181,evm.model.scaffold512.18175,evm.model.scaffold408.16676,evm.model.scaffold16.1716,evm.model.scaffold160.10647,evm.model.scaffold3.312,evm.model.scaffold235.12910,evm.model.scaffold…
Molecular function	interleukin-1 receptor binding	GO:0005149	0.4375	14	32	14	2.85094e-05	0.00344473	3.23324	evm.model.scaffold1432.23535,evm.model.scaffold224.12422,evm.model.scaffold62.5982,evm.model.scaffold324.14782,evm.model.scaffold915.21660,evm.model.scaffold475.17704,evm.model.scaffold585.19069,evm.model.scaffold693.20098,evm.model.scaffold759.20592,evm.model.scaffold144.10082,evm.model.scaffold941.21812,evm.model.scaffold693.20101,evm.model.scaffold452.17309,evm.model.scaffold229.12551,
Molecular function	nucleosome binding	GO:0031491	0.272	34	125	34	3.84473e-05	0.00449065	2.01015	evm.model.scaffold678.19986,evm.model.scaffold353.15367,evm.model.scaffold571.18872,evm.model.scaffold37.3463,evm.model.scaffold12.1227,evm.model.scaffold24.2356,evm.model.scaffold252.13309,evm.model.scaffold357.15434,evm.model.scaffold1108.22566,evm.model.scaffold1108.22564,evm.model.scaffold12.1295,evm.model.scaffold829.21157,evm.model.scaffold274.13830,evm.model.scaffold274.13832,evm.model.sca…
Molecular function	phosphatidylserine binding	GO:0001786	0.258278	39	151	39	3.89226e-05	0.00439951	1.90875	evm.model.scaffold390.16245,evm.model.scaffold16.1708,evm.model.scaffold45.4051,evm.model.scaffold298.14276,evm.model.scaffold37.3474,evm.model.scaffold75.6623,evm.model.scaffold279.13974,evm.model.scaffold18.1889,evm.model.scaffold80.7013,evm.model.scaffold3.306,evm.model.scaffold487.17872,evm.model.scaffold59.5848,evm.model.scaffold1561.23768,evm.model.scaffold302.14360,evm.model.scaffold86.726…
Molecular function	virus receptor activity	GO:0001618	0.237864	49	206	49	4.54453e-05	0.00497626	1.75788	evm.model.scaffold696.20159,evm.model.scaffold916.21697,evm.model.scaffold1018.22191,evm.model.scaffold1018.22192,evm.model.scaffold147.10191,evm.model.scaffold53.5511,evm.model.scaffold42.3799,evm.model.scaffold382.16074,evm.model.scaffold382.16069,evm.model.scaffold667.19884,evm.model.scaffold234.12723,evm.model.scaffold78.6910,evm.model.scaffold18.1889,evm.model.scaffold80.6998,evm.model.scaff…
Molecular function	protein dimerization activity	GO:0046983	0.160276	418	2608	418	4.66205e-05	0.00495024	1.18448	evm.model.scaffold696.20159,evm.model.scaffold1063.22357,evm.model.scaffold66.6178,evm.model.scaffold916.21697,evm.model.scaffold916.21694,evm.model.scaffold390.16232,evm.model.scaffold30.2986,evm.model.scaffold177.11088,evm.model.scaffold131.9607,evm.model.scaffold512.18175,evm.model.scaffold29.2763,evm.model.scaffold1259.23089,evm.model.scaffold139.9890,evm.model.scaffold436.17084,evm.model.sca…
Molecular function	exogenous protein binding	GO:0140272	0.235849	50	212	50	4.83618e-05	0.00498411	1.74299	evm.model.scaffold696.20159,evm.model.scaffold916.21697,evm.model.scaffold1018.22191,evm.model.scaffold1018.22192,evm.model.scaffold147.10191,evm.model.scaffold53.5511,evm.model.scaffold42.3799,evm.model.scaffold382.16074,evm.model.scaffold382.16069,evm.model.scaffold667.19884,evm.model.scaffold234.12723,evm.model.scaffold78.6910,evm.model.scaffold18.1889,evm.model.scaffold80.6998,evm.model.scaff…
Molecular function	antigen binding	GO:0003823	0.229167	55	240	55	4.88233e-05	0.0048879	1.6936	evm.model.scaffold512.18175,evm.model.scaffold1620.23856,evm.model.scaffold1620.23852,evm.model.scaffold1620.23853,evm.model.scaffold363.15631,evm.model.scaffold2.141,evm.model.scaffold62.5976,evm.model.scaffold75.6639,evm.model.scaffold75.6692,evm.model.scaffold678.19995,evm.model.scaffold25.2502,evm.model.scaffold21.2144,evm.model.scaffold32.3112,evm.model.scaffold42.3829,evm.model.scaffold42.3…
Molecular function	protein-N(PI)-phosphohistidine-sugar phosphotransferase activity	GO:0008982	0.433333	13	30	13	6.22227e-05	0.00605634	3.20245	evm.model.scaffold298.14276,evm.model.scaffold397.16374,evm.model.scaffold7.862,evm.model.scaffold24.2317,evm.model.scaffold43.3904,evm.model.scaffold459.17445,evm.model.scaffold180.11170,evm.model.scaffold86.7284,evm.model.scaffold215.12129,evm.model.scaffold245.13090,evm.model.scaffold606.19284,evm.model.scaffold1008.22150,evm.model.scaffold93.7832,
Molecular function	1-acylglycerol-3-phosphate O-acyltransferase activity	GO:0003841	0.433333	13	30	13	6.22227e-05	0.00605634	3.20245	evm.model.scaffold414.16781,evm.model.scaffold29.2784,evm.model.scaffold97.8041,evm.model.scaffold162.10697,evm.model.scaffold256.13393,evm.model.scaffold103.8357,evm.model.scaffold366.15704,evm.model.scaffold1369.23414,evm.model.scaffold4.352,evm.model.scaffold155.10518,evm.model.scaffold368.15823,evm.model.scaffold36.3424,evm.model.scaffold67.6246,
Molecular function	phosphatidylethanolamine binding	GO:0008429	0.411765	14	34	14	6.45833e-05	0.00595526	3.04305	evm.model.scaffold16.1708,evm.model.scaffold60.5911,evm.model.scaffold21.2150,evm.model.scaffold278.13970,evm.model.scaffold54.5527,evm.model.scaffold49.4525,evm.model.scaffold49.4526,evm.model.scaffold49.4527,evm.model.scaffold49.4522,evm.model.scaffold12.1338,evm.model.scaffold403.16489,evm.model.scaffold48.4291,evm.model.scaffold125.9332,evm.model.scaffold307.14458,
Molecular function	NAD(P)+ nucleosidase activity	GO:0050135	0.478261	11	23	11	7.66115e-05	0.00688325	3.53448	evm.model.scaffold408.16675,evm.model.scaffold1432.23535,evm.model.scaffold62.5978,evm.model.scaffold62.5977,evm.model.scaffold62.5982,evm.model.scaffold639.19714,evm.model.scaffold329.14917,evm.model.scaffold265.13617,evm.model.scaffold941.21812,evm.model.scaffold3.284,evm.model.scaffold229.12551,
Molecular function	NAD+ nucleotidase, cyclic ADP-ribose generating	GO:0061809	0.478261	11	23	11	7.66115e-05	0.00688325	3.53448	evm.model.scaffold408.16675,evm.model.scaffold1432.23535,evm.model.scaffold62.5978,evm.model.scaffold62.5977,evm.model.scaffold62.5982,evm.model.scaffold639.19714,evm.model.scaffold329.14917,evm.model.scaffold265.13617,evm.model.scaffold941.21812,evm.model.scaffold3.284,evm.model.scaffold229.12551,
Molecular function	integrin binding	GO:0005178	0.205128	80	390	80	7.69984e-05	0.00658055	1.51595	evm.model.scaffold696.20159,evm.model.scaffold916.21697,evm.model.scaffold1259.23089,evm.model.scaffold436.17084,evm.model.scaffold120.9157,evm.model.scaffold755.20564,evm.model.scaffold575.18987,evm.model.scaffold40.3640,evm.model.scaffold293.14209,evm.model.scaffold111.8667,evm.model.scaffold353.15367,evm.model.scaffold444.17210,evm.model.scaffold115.8765,evm.model.scaffold384.16145,evm.model.s…
Molecular function	transmembrane receptor protein kinase activity	GO:0019199	0.231884	48	207	48	0.00010555	0.00880587	1.71369	evm.model.scaffold390.16244,evm.model.scaffold120.9157,evm.model.scaffold53.5510,evm.model.scaffold78.6885,evm.model.scaffold16.1732,evm.model.scaffold7.834,evm.model.scaffold256.13400,evm.model.scaffold667.19884,evm.model.scaffold234.12757,evm.model.scaffold204.11872,evm.model.scaffold53.5504,evm.model.scaffold48.4308,evm.model.scaffold47.4198,evm.model.scaffold1209.22927,evm.model.scaffold32.31…
Molecular function	chromatin DNA binding	GO:0031490	0.220077	57	259	57	0.000117189	0.00954955	1.62643	evm.model.scaffold30.2952,evm.model.scaffold117.8843,evm.model.scaffold30.2986,evm.model.scaffold45.4039,evm.model.scaffold963.21933,evm.model.scaffold678.19986,evm.model.scaffold353.15367,evm.model.scaffold29.2782,evm.model.scaffold571.18872,evm.model.scaffold24.2403,evm.model.scaffold37.3463,evm.model.scaffold12.1227,evm.model.scaffold204.11838,evm.model.scaffold1727.23994,evm.model.scaffold110…
Molecular function	mitogen-activated protein kinase binding	GO:0051019	0.285714	26	91	26	0.000125887	0.0100252	2.11151	evm.model.scaffold21.2096,evm.model.scaffold12.1169,evm.model.scaffold440.17120,evm.model.scaffold75.6620,evm.model.scaffold88.7563,evm.model.scaffold169.10881,evm.model.scaffold1194.22848,evm.model.scaffold230.12574,evm.model.scaffold180.11159,evm.model.scaffold103.8359,evm.model.scaffold182.11281,evm.model.scaffold408.16709,evm.model.scaffold620.19500,evm.model.scaffold88.7450,evm.model.scaffol…
Molecular function	CD8 receptor binding	GO:0042610	0.529412	9	17	9	0.000130382	0.0101524	3.9125	evm.model.scaffold363.15631,evm.model.scaffold75.6639,evm.model.scaffold180.11170,evm.model.scaffold19.1915,evm.model.scaffold601.19232,evm.model.scaffold454.17339,evm.model.scaffold403.16513,evm.model.scaffold145.10109,evm.model.scaffold15.1591,
Molecular function	MHC class Ib protein complex binding	GO:0023025	0.529412	9	17	9	0.000130382	0.0101524	3.9125	evm.model.scaffold420.16846,evm.model.scaffold655.19800,evm.model.scaffold9457.24839,evm.model.scaffold368.15817,evm.model.scaffold368.15819,evm.model.scaffold368.15810,evm.model.scaffold368.15811,evm.model.scaffold368.15807,evm.model.scaffold368.15820,
Molecular function	organic anion transmembrane transporter activity	GO:0008514	0.203125	78	384	78	0.00013114	0.00977689	1.50115	evm.model.scaffold4584.24619,evm.model.scaffold916.21697,evm.model.scaffold1018.22193,evm.model.scaffold408.16676,evm.model.scaffold1494.23658,evm.model.scaffold62.6036,evm.model.scaffold179.11130,evm.model.scaffold170.10916,evm.model.scaffold293.14209,evm.model.scaffold29.2790,evm.model.scaffold150.10386,evm.model.scaffold355.15412,evm.model.scaffold124.9267,evm.model.scaffold234.12723,evm.model…
Molecular function	MHC protein binding	GO:0042287	0.287356	25	87	25	0.000152407	0.0111257	2.12364	evm.model.scaffold678.19981,evm.model.scaffold420.16846,evm.model.scaffold1242.23045,evm.model.scaffold916.21701,evm.model.scaffold234.12793,evm.model.scaffold655.19800,evm.model.scaffold792.20859,evm.model.scaffold503.18039,evm.model.scaffold424.16924,evm.model.scaffold107.8507,evm.model.scaffold804.20952,evm.model.scaffold9457.24839,evm.model.scaffold804.20944,evm.model.scaffold41.3709,evm.mode…
Molecular function	insulin-like growth factor receptor activity	GO:0005010	0.636364	7	11	7	0.00016489	0.0117913	4.7029	evm.model.scaffold256.13400,evm.model.scaffold234.12757,evm.model.scaffold60.5895,evm.model.scaffold338.15039,evm.model.scaffold145.10141,evm.model.scaffold148.10238,evm.model.scaffold67.6226,
Molecular function	cargo receptor activity	GO:0038024	0.232804	44	189	44	0.000182137	0.0127641	1.72049	evm.model.scaffold1018.22191,evm.model.scaffold1018.22192,evm.model.scaffold2.105,evm.model.scaffold170.10916,evm.model.scaffold2.151,evm.model.scaffold53.5511,evm.model.scaffold457.17418,evm.model.scaffold351.15336,evm.model.scaffold248.13201,evm.model.scaffold75.6620,evm.model.scaffold18.1889,evm.model.scaffold80.6998,evm.model.scaffold43.3920,evm.model.scaffold194.11610,evm.model.scaffold840.2…
Molecular function	lipoteichoic acid binding	GO:0070891	0.44	11	25	11	0.000194719	0.0133783	3.25172	evm.model.scaffold1018.22191,evm.model.scaffold1018.22192,evm.model.scaffold53.5511,evm.model.scaffold21.2150,evm.model.scaffold14.1524,evm.model.scaffold606.19316,evm.model.scaffold265.13617,evm.model.scaffold136.9796,evm.model.scaffold5.522,evm.model.scaffold2117.24235,evm.model.scaffold615.19414,
Molecular function	lysophosphatidic acid acyltransferase activity	GO:0042171	0.393939	13	33	13	0.000200668	0.0135219	2.91132	evm.model.scaffold414.16781,evm.model.scaffold29.2784,evm.model.scaffold97.8041,evm.model.scaffold162.10697,evm.model.scaffold256.13393,evm.model.scaffold103.8357,evm.model.scaffold366.15704,evm.model.scaffold1369.23414,evm.model.scaffold4.352,evm.model.scaffold155.10518,evm.model.scaffold368.15823,evm.model.scaffold36.3424,evm.model.scaffold67.6246,
Molecular function	lysophospholipid acyltransferase activity	GO:0071617	0.393939	13	33	13	0.000200668	0.0135219	2.91132	evm.model.scaffold414.16781,evm.model.scaffold29.2784,evm.model.scaffold97.8041,evm.model.scaffold162.10697,evm.model.scaffold256.13393,evm.model.scaffold103.8357,evm.model.scaffold366.15704,evm.model.scaffold1369.23414,evm.model.scaffold4.352,evm.model.scaffold155.10518,evm.model.scaffold368.15823,evm.model.scaffold36.3424,evm.model.scaffold67.6246,
Molecular function	lipoprotein particle binding	GO:0071813	0.280899	25	89	25	0.000225689	0.0146447	2.07592	evm.model.scaffold16.1708,evm.model.scaffold457.17418,evm.model.scaffold351.15336,evm.model.scaffold75.6620,evm.model.scaffold641.19726,evm.model.scaffold18.1889,evm.model.scaffold80.6998,evm.model.scaffold122.9208,evm.model.scaffold21.2150,evm.model.scaffold840.21268,evm.model.scaffold802.20926,evm.model.scaffold364.15669,evm.model.scaffold364.15668,evm.model.scaffold364.15667,evm.model.scaffold…
Molecular function	protein-lipid complex binding	GO:0071814	0.280899	25	89	25	0.000225689	0.0146447	2.07592	evm.model.scaffold16.1708,evm.model.scaffold457.17418,evm.model.scaffold351.15336,evm.model.scaffold75.6620,evm.model.scaffold641.19726,evm.model.scaffold18.1889,evm.model.scaffold80.6998,evm.model.scaffold122.9208,evm.model.scaffold21.2150,evm.model.scaffold840.21268,evm.model.scaffold802.20926,evm.model.scaffold364.15669,evm.model.scaffold364.15668,evm.model.scaffold364.15667,evm.model.scaffold…
Molecular function	MHC class I receptor activity	GO:0032393	0.5	9	18	9	0.000229471	0.0143584	3.69514	evm.model.scaffold107.8507,evm.model.scaffold9457.24839,evm.model.scaffold450.17275,evm.model.scaffold368.15817,evm.model.scaffold368.15819,evm.model.scaffold368.15810,evm.model.scaffold368.15811,evm.model.scaffold368.15807,evm.model.scaffold368.15820,
Molecular function	actin filament binding	GO:0051015	0.191919	95	495	95	0.000229805	0.014127	1.41834	evm.model.scaffold390.16245,evm.model.scaffold1259.23084,evm.model.scaffold16.1716,evm.model.scaffold755.20576,evm.model.scaffold189.11439,evm.model.scaffold685.20044,evm.model.scaffold575.18987,evm.model.scaffold416.16815,evm.model.scaffold2.170,evm.model.scaffold1265.23117,evm.model.scaffold115.8765,evm.model.scaffold384.16145,evm.model.scaffold97.8033,evm.model.scaffold42.3799,evm.model.scaffo…
Molecular function	bile acid transmembrane transporter activity	GO:0015125	0.357143	15	42	15	0.000239876	0.0144918	2.63938	evm.model.scaffold12.1214,evm.model.scaffold71.6514,evm.model.scaffold1567.23775,evm.model.scaffold106.8463,evm.model.scaffold106.8462,evm.model.scaffold444.17189,evm.model.scaffold42.3874,evm.model.scaffold804.20945,evm.model.scaffold472.17659,evm.model.scaffold359.15460,evm.model.scaffold693.20098,evm.model.scaffold1041.22286,evm.model.scaffold481.17764,evm.model.scaffold234.12849,evm.model.sca…
Molecular function	phosphatidylinositol phosphate binding	GO:1901981	0.192797	91	472	91	0.00026242	0.0155851	1.42482	evm.model.scaffold390.16245,evm.model.scaffold390.16236,evm.model.scaffold2.101,evm.model.scaffold170.10924,evm.model.scaffold170.10925,evm.model.scaffold170.10918,evm.model.scaffold40.3636,evm.model.scaffold416.16815,evm.model.scaffold384.16145,evm.model.scaffold122.9192,evm.model.scaffold24.2405,evm.model.scaffold24.2407,evm.model.scaffold37.3474,evm.model.scaffold75.6639,evm.model.scaffold88.7…
Molecular function	lipopolysaccharide binding	GO:0001530	0.277778	25	90	25	0.00027287	0.0159356	2.05285	evm.model.scaffold1018.22191,evm.model.scaffold1018.22192,evm.model.scaffold53.5511,evm.model.scaffold1432.23535,evm.model.scaffold75.6623,evm.model.scaffold18.1889,evm.model.scaffold21.2150,evm.model.scaffold180.11159,evm.model.scaffold538.18477,evm.model.scaffold14.1524,evm.model.scaffold606.19316,evm.model.scaffold780.20799,evm.model.scaffold265.13617,evm.model.scaffold136.9796,evm.model.scaff…
Molecular function	NAD+ nucleosidase activity	GO:0003953	0.382353	13	34	13	0.000284911	0.016366	2.82569	evm.model.scaffold408.16675,evm.model.scaffold170.10905,evm.model.scaffold1432.23535,evm.model.scaffold62.5978,evm.model.scaffold62.5977,evm.model.scaffold62.5982,evm.model.scaffold639.19714,evm.model.scaffold329.14917,evm.model.scaffold265.13617,evm.model.scaffold941.21812,evm.model.scaffold552.18651,evm.model.scaffold3.284,evm.model.scaffold229.12551,
Molecular function	phospholipase binding	GO:0043274	0.326923	17	52	17	0.000321118	0.0181484	2.41605	evm.model.scaffold160.10647,evm.model.scaffold539.18493,evm.model.scaffold539.18492,evm.model.scaffold43.3920,evm.model.scaffold682.20024,evm.model.scaffold59.5821,evm.model.scaffold763.20637,evm.model.scaffold424.16915,evm.model.scaffold427.16957,evm.model.scaffold215.12083,evm.model.scaffold30.2822,evm.model.scaffold147.10223,evm.model.scaffold147.10224,evm.model.scaffold1.54,evm.model.scaffold…
Molecular function	IgG receptor activity	GO:0019770	0.666667	6	9	6	0.000355068	0.0197485	4.92685	evm.model.scaffold88.7614,evm.model.scaffold234.12793,evm.model.scaffold424.16927,evm.model.scaffold424.16924,evm.model.scaffold424.16925,evm.model.scaffold274.13834,
Molecular function	MHC class Ib protein binding	GO:0023029	0.473684	9	19	9	0.00038376	0.0210109	3.50066	evm.model.scaffold420.16846,evm.model.scaffold655.19800,evm.model.scaffold9457.24839,evm.model.scaffold368.15817,evm.model.scaffold368.15819,evm.model.scaffold368.15810,evm.model.scaffold368.15811,evm.model.scaffold368.15807,evm.model.scaffold368.15820,
Molecular function	immunoglobulin receptor binding	GO:0034987	0.298507	20	67	20	0.000389971	0.0210224	2.20605	evm.model.scaffold1620.23856,evm.model.scaffold1620.23852,evm.model.scaffold1620.23853,evm.model.scaffold755.20576,evm.model.scaffold189.11439,evm.model.scaffold62.5976,evm.model.scaffold831.21172,evm.model.scaffold180.11170,evm.model.scaffold503.18040,evm.model.scaffold503.18041,evm.model.scaffold424.16927,evm.model.scaffold274.13834,evm.model.scaffold275.13879,evm.model.scaffold161.10679,evm.mo…
Molecular function	G protein-coupled chemoattractant receptor activity	GO:0001637	0.340909	15	44	15	0.00042895	0.0227733	2.51941	evm.model.scaffold351.15329,evm.model.scaffold1178.22817,evm.model.scaffold1178.22819,evm.model.scaffold109.8562,evm.model.scaffold12.1340,evm.model.scaffold116.8819,evm.model.scaffold1094.22487,evm.model.scaffold564.18775,evm.model.scaffold128.9455,evm.model.scaffold48.4287,evm.model.scaffold321.14710,evm.model.scaffold125.9328,evm.model.scaffold125.9327,evm.model.scaffold511.18145,evm.model.sca…
Molecular function	chemokine receptor activity	GO:0004950	0.340909	15	44	15	0.00042895	0.0227733	2.51941	evm.model.scaffold351.15329,evm.model.scaffold1178.22817,evm.model.scaffold1178.22819,evm.model.scaffold109.8562,evm.model.scaffold12.1340,evm.model.scaffold116.8819,evm.model.scaffold1094.22487,evm.model.scaffold564.18775,evm.model.scaffold128.9455,evm.model.scaffold48.4287,evm.model.scaffold321.14710,evm.model.scaffold125.9328,evm.model.scaffold125.9327,evm.model.scaffold511.18145,evm.model.sca…
Molecular function	peptidase regulator activity	GO:0061134	0.179676	122	679	122	0.000543604	0.0280116	1.32785	evm.model.scaffold390.16245,evm.model.scaffold66.6173,evm.model.scaffold1259.23089,evm.model.scaffold408.16676,evm.model.scaffold139.9891,evm.model.scaffold29.2760,evm.model.scaffold584.19049,evm.model.scaffold1494.23658,evm.model.scaffold16.1719,evm.model.scaffold390.16253,evm.model.scaffold152.10438,evm.model.scaffold1620.23853,evm.model.scaffold117.8888,evm.model.scaffold120.9152,evm.model.sca…
Molecular function	transmembrane receptor protein serine/threonine kinase activity	GO:0004675	0.361111	13	36	13	0.000545828	0.0277186	2.66871	evm.model.scaffold120.9157,evm.model.scaffold78.6885,evm.model.scaffold16.1732,evm.model.scaffold48.4308,evm.model.scaffold1209.22927,evm.model.scaffold88.7518,evm.model.scaffold234.12671,evm.model.scaffold747.20514,evm.model.scaffold225.12443,evm.model.scaffold101.8246,evm.model.scaffold30.2830,evm.model.scaffold78.6837,evm.model.scaffold78.6838,
Molecular function	carboxylic acid transmembrane transporter activity	GO:0046943	0.201893	64	317	64	0.000594019	0.0297349	1.49204	evm.model.scaffold4584.24619,evm.model.scaffold916.21697,evm.model.scaffold1018.22193,evm.model.scaffold408.16676,evm.model.scaffold62.6036,evm.model.scaffold179.11130,evm.model.scaffold355.15412,evm.model.scaffold124.9267,evm.model.scaffold234.12723,evm.model.scaffold12.1214,evm.model.scaffold3138.24460,evm.model.scaffold75.6692,evm.model.scaffold71.6514,evm.model.scaffold494.17960,evm.model.sca…
Molecular function	G protein-coupled purinergic nucleotide receptor activity	GO:0045028	0.45	9	20	9	0.000614288	0.0303164	3.32562	evm.model.scaffold1265.23120,evm.model.scaffold18.1859,evm.model.scaffold1103.22534,evm.model.scaffold180.11159,evm.model.scaffold231.12616,evm.model.scaffold782.20807,evm.model.scaffold41.3695,evm.model.scaffold1685.23947,evm.model.scaffold81.7079,
Molecular function	transforming growth factor beta receptor activity	GO:0005024	0.45	9	20	9	0.000614288	0.0303164	3.32562	evm.model.scaffold120.9157,evm.model.scaffold78.6885,evm.model.scaffold48.4308,evm.model.scaffold1209.22927,evm.model.scaffold88.7518,evm.model.scaffold225.12443,evm.model.scaffold30.2830,evm.model.scaffold78.6837,evm.model.scaffold78.6838,
Molecular function	nucleotide receptor activity	GO:0016502	0.392857	11	28	11	0.000635842	0.0305204	2.90332	evm.model.scaffold1265.23120,evm.model.scaffold18.1859,evm.model.scaffold1103.22534,evm.model.scaffold180.11159,evm.model.scaffold231.12616,evm.model.scaffold24.2462,evm.model.scaffold24.2467,evm.model.scaffold782.20807,evm.model.scaffold41.3695,evm.model.scaffold1685.23947,evm.model.scaffold81.7079,
Molecular function	purinergic nucleotide receptor activity	GO:0001614	0.392857	11	28	11	0.000635842	0.0305204	2.90332	evm.model.scaffold1265.23120,evm.model.scaffold18.1859,evm.model.scaffold1103.22534,evm.model.scaffold180.11159,evm.model.scaffold231.12616,evm.model.scaffold24.2462,evm.model.scaffold24.2467,evm.model.scaffold782.20807,evm.model.scaffold41.3695,evm.model.scaffold1685.23947,evm.model.scaffold81.7079,
Molecular function	extracellular matrix binding	GO:0050840	0.212766	50	235	50	0.000675528	0.0315607	1.5724	evm.model.scaffold390.16245,evm.model.scaffold1018.22192,evm.model.scaffold35.3355,evm.model.scaffold35.3354,evm.model.scaffold29.2760,evm.model.scaffold16.1719,evm.model.scaffold916.21683,evm.model.scaffold53.5511,evm.model.scaffold40.3640,evm.model.scaffold293.14209,evm.model.scaffold73.6571,evm.model.scaffold75.6618,evm.model.scaffold355.15420,evm.model.scaffold148.10355,evm.model.scaffold95.7…
Molecular function	organic acid transmembrane transporter activity	GO:0005342	0.200627	64	319	64	0.000705092	0.0325085	1.48269	evm.model.scaffold4584.24619,evm.model.scaffold916.21697,evm.model.scaffold1018.22193,evm.model.scaffold408.16676,evm.model.scaffold62.6036,evm.model.scaffold179.11130,evm.model.scaffold355.15412,evm.model.scaffold124.9267,evm.model.scaffold234.12723,evm.model.scaffold12.1214,evm.model.scaffold3138.24460,evm.model.scaffold75.6692,evm.model.scaffold71.6514,evm.model.scaffold494.17960,evm.model.sca…
Molecular function	phosphotransferase activity, alcohol group as acceptor	GO:0016773	0.162129	262	1616	262	0.000713247	0.0324574	1.19818	evm.model.scaffold390.16244,evm.model.scaffold66.6178,evm.model.scaffold177.11088,evm.model.scaffold139.9890,evm.model.scaffold2.101,evm.model.scaffold1494.23658,evm.model.scaffold414.16787,evm.model.scaffold139.9887,evm.model.scaffold139.9886,evm.model.scaffold755.20559,evm.model.scaffold235.12912,evm.model.scaffold120.9157,evm.model.scaffold170.10905,evm.model.scaffold298.14276,evm.model.scaffo…
Molecular function	protein self-association	GO:0043621	0.204225	58	284	58	0.000780685	0.0350708	1.50928	evm.model.scaffold390.16238,evm.model.scaffold755.20564,evm.model.scaffold12.1167,evm.model.scaffold40.3640,evm.model.scaffold111.8667,evm.model.scaffold1265.23117,evm.model.scaffold73.6571,evm.model.scaffold384.16145,evm.model.scaffold42.3799,evm.model.scaffold75.6618,evm.model.scaffold539.18494,evm.model.scaffold667.19884,evm.model.scaffold1178.22817,evm.model.scaffold37.3495,evm.model.scaffold…
Molecular function	lipid transporter activity	GO:0005319	0.204225	58	284	58	0.000780685	0.0350708	1.50928	evm.model.scaffold390.16236,evm.model.scaffold755.20559,evm.model.scaffold170.10925,evm.model.scaffold170.10918,evm.model.scaffold29.2778,evm.model.scaffold667.19884,evm.model.scaffold12.1214,evm.model.scaffold279.13974,evm.model.scaffold18.1889,evm.model.scaffold71.6514,evm.model.scaffold21.2150,evm.model.scaffold47.4182,evm.model.scaffold1567.23775,evm.model.scaffold106.8463,evm.model.scaffold1…
Molecular function	protein-macromolecule adaptor activity	GO:0030674	0.178679	119	666	119	0.000782464	0.0342719	1.32048	evm.model.scaffold696.20159,evm.model.scaffold512.18181,evm.model.scaffold408.16675,evm.model.scaffold436.17086,evm.model.scaffold60.5900,evm.model.scaffold48.4319,evm.model.scaffold117.8871,evm.model.scaffold1425.23519,evm.model.scaffold170.10948,evm.model.scaffold444.17200,evm.model.scaffold353.15359,evm.model.scaffold12.1172,evm.model.scaffold351.15303,evm.model.scaffold384.16145,evm.model.sca…
Molecular function	phosphotyrosine residue binding	GO:0001784	0.260417	25	96	25	0.000784004	0.0339154	1.92455	evm.model.scaffold177.11088,evm.model.scaffold120.9156,evm.model.scaffold384.16137,evm.model.scaffold12.1172,evm.model.scaffold464.17495,evm.model.scaffold75.6639,evm.model.scaffold694.20110,evm.model.scaffold216.12192,evm.model.scaffold571.18902,evm.model.scaffold180.11170,evm.model.scaffold103.8379,evm.model.scaffold253.13314,evm.model.scaffold424.16914,evm.model.scaffold102.8295,evm.model.scaf…
Molecular function	monocarboxylic acid transmembrane transporter activity	GO:0008028	0.243902	30	123	30	0.000815648	0.034854	1.80251	evm.model.scaffold916.21697,evm.model.scaffold12.1214,evm.model.scaffold75.6692,evm.model.scaffold71.6514,evm.model.scaffold494.17960,evm.model.scaffold25.2517,evm.model.scaffold1567.23775,evm.model.scaffold106.8463,evm.model.scaffold106.8462,evm.model.scaffold159.10610,evm.model.scaffold444.17189,evm.model.scaffold32.3112,evm.model.scaffold42.3874,evm.model.scaffold804.20945,evm.model.scaffold47…
Molecular function	Arp2/3 complex binding	GO:0071933	0.363636	12	33	12	0.000825081	0.0348323	2.68737	evm.model.scaffold1259.23084,evm.model.scaffold43.3910,evm.model.scaffold182.11281,evm.model.scaffold408.16708,evm.model.scaffold302.14370,evm.model.scaffold6.672,evm.model.scaffold88.7442,evm.model.scaffold121.9169,evm.model.scaffold129.9478,evm.model.scaffold28.2750,evm.model.scaffold248.13131,evm.model.scaffold466.17528,
Molecular function	complement binding	GO:0001848	0.28169	20	71	20	0.000887006	0.0370008	2.08177	evm.model.scaffold35.3355,evm.model.scaffold35.3354,evm.model.scaffold355.15420,evm.model.scaffold248.13201,evm.model.scaffold234.12731,evm.model.scaffold234.12732,evm.model.scaffold609.19351,evm.model.scaffold1341.23329,evm.model.scaffold840.21268,evm.model.scaffold367.15736,evm.model.scaffold23.2267,evm.model.scaffold606.19311,evm.model.scaffold24.2433,evm.model.scaffold221.12373,evm.model.scaf…
Molecular function	mRNA 5'-UTR binding	GO:0048027	0.257732	25	97	25	0.000922711	0.0380374	1.90471	evm.model.scaffold29.2760,evm.model.scaffold16.1719,evm.model.scaffold3.312,evm.model.scaffold12.1175,evm.model.scaffold355.15416,evm.model.scaffold234.12733,evm.model.scaffold351.15272,evm.model.scaffold18.1861,evm.model.scaffold75.6681,evm.model.scaffold744.20480,evm.model.scaffold683.20031,evm.model.scaffold316.14625,evm.model.scaffold33.3161,evm.model.scaffold88.7514,evm.model.scaffold364.156…
Molecular function	pyrophosphate hydrolysis-driven proton transmembrane transporter activity	GO:0009678	0.232877	34	146	34	0.000925768	0.0377197	1.72102	evm.model.scaffold120.9157,evm.model.scaffold1655.23898,evm.model.scaffold18.1829,evm.model.scaffold95.7916,evm.model.scaffold71.6502,evm.model.scaffold314.14551,evm.model.scaffold76.6725,evm.model.scaffold59.5824,evm.model.scaffold314.14562,evm.model.scaffold1369.23412,evm.model.scaffold402.16447,evm.model.scaffold88.7425,evm.model.scaffold274.13830,evm.model.scaffold274.13832,evm.model.scaffold…
Molecular function	protein kinase activity	GO:0004672	0.164869	214	1298	214	0.000935619	0.0376829	1.21843	evm.model.scaffold390.16244,evm.model.scaffold177.11088,evm.model.scaffold2.101,evm.model.scaffold1494.23658,evm.model.scaffold414.16787,evm.model.scaffold139.9887,evm.model.scaffold139.9886,evm.model.scaffold120.9157,evm.model.scaffold53.5510,evm.model.scaffold40.3636,evm.model.scaffold12.1169,evm.model.scaffold78.6888,evm.model.scaffold40.3640,evm.model.scaffold353.15359,evm.model.scaffold111.8…
Molecular function	chlorophyll binding	GO:0016168	0.241935	30	124	30	0.000939132	0.0373945	1.78797	evm.model.scaffold512.18182,evm.model.scaffold384.16146,evm.model.scaffold457.17408,evm.model.scaffold1201.22883,evm.model.scaffold95.7916,evm.model.scaffold71.6502,evm.model.scaffold59.5794,evm.model.scaffold59.5793,evm.model.scaffold47.4198,evm.model.scaffold90.7675,evm.model.scaffold1108.22558,evm.model.scaffold103.8396,evm.model.scaffold10.1030,evm.model.scaffold424.16924,evm.model.scaffold49…
Molecular function	molecular function regulator activity	GO:0098772	0.150681	586	3889	586	0.00101898	0.0401181	1.11358	evm.model.scaffold390.16238,evm.model.scaffold696.20159,evm.model.scaffold298.14284,evm.model.scaffold1063.22357,evm.model.scaffold390.16244,evm.model.scaffold390.16245,evm.model.scaffold408.16662,evm.model.scaffold30.2952,evm.model.scaffold66.6173,evm.model.scaffold30.2957,evm.model.scaffold117.8843,evm.model.scaffold120.9110,evm.model.scaffold177.11084,evm.model.scaffold66.6181,evm.model.scaffo…
Molecular function	creatine transmembrane transporter activity	GO:0005308	0.5	7	14	7	0.0011813	0.0459918	3.69514	evm.model.scaffold916.21697,evm.model.scaffold1178.22819,evm.model.scaffold75.6692,evm.model.scaffold25.2517,evm.model.scaffold32.3112,evm.model.scaffold192.11550,evm.model.scaffold50.4582,
Molecular function	G-protein alpha-subunit binding	GO:0001965	0.25	26	104	26	0.00119824	0.0461387	1.84757	evm.model.scaffold152.10437,evm.model.scaffold117.8887,evm.model.scaffold48.4348,evm.model.scaffold256.13400,evm.model.scaffold234.12772,evm.model.scaffold42.3836,evm.model.scaffold42.3837,evm.model.scaffold220.12332,evm.model.scaffold60.5895,evm.model.scaffold14.1556,evm.model.scaffold829.21147,evm.model.scaffold312.14518,evm.model.scaffold144.10085,evm.model.scaffold681.20015,evm.model.scaffold…
Molecular function	neurotrophin binding	GO:0043121	0.3125	15	48	15	0.00120313	0.0458235	2.30946	evm.model.scaffold117.8888,evm.model.scaffold457.17418,evm.model.scaffold16.1732,evm.model.scaffold234.12757,evm.model.scaffold487.17849,evm.model.scaffold223.12405,evm.model.scaffold250.13244,evm.model.scaffold252.13298,evm.model.scaffold101.8246,evm.model.scaffold129.9481,evm.model.scaffold403.16526,evm.model.scaffold615.19430,evm.model.scaffold148.10237,evm.model.scaffold511.18159,evm.model.sc…
Cellular component	vesicle membrane	GO:0012506	0.192539	480	2493	480	0	0	1.43548	evm.model.scaffold390.16245,evm.model.scaffold120.9114,evm.model.scaffold120.9110,evm.model.scaffold1018.22191,evm.model.scaffold1018.22192,evm.model.scaffold35.3355,evm.model.scaffold35.3354,evm.model.scaffold512.18175,evm.model.scaffold1018.22193,evm.model.scaffold16.1708,evm.model.scaffold2.101,evm.model.scaffold1259.23084,evm.model.scaffold45.4033,evm.model.scaffold147.10181,evm.model.scaffol…
Cellular component	extracellular exosome	GO:0070062	0.182576	723	3960	723	0	0	1.36119	evm.model.scaffold696.20159,evm.model.scaffold390.16245,evm.model.scaffold179.11128,evm.model.scaffold66.6173,evm.model.scaffold916.21697,evm.model.scaffold390.16236,evm.model.scaffold120.9114,evm.model.scaffold1371.23418,evm.model.scaffold408.16688,evm.model.scaffold66.6184,evm.model.scaffold512.18181,evm.model.scaffold1018.22192,evm.model.scaffold35.3355,evm.model.scaffold66.6181,evm.model.scaf…
Cellular component	anchoring junction	GO:0070161	0.194725	443	2275	443	0	0	1.45177	evm.model.scaffold696.20159,evm.model.scaffold390.16244,evm.model.scaffold30.2952,evm.model.scaffold117.8843,evm.model.scaffold916.21697,evm.model.scaffold390.16232,evm.model.scaffold208.11966,evm.model.scaffold1018.22193,evm.model.scaffold436.17084,evm.model.scaffold2.100,evm.model.scaffold1494.23658,evm.model.scaffold1259.23084,evm.model.scaffold390.16253,evm.model.scaffold45.4033,evm.model.sca…
Cellular component	specific granule	GO:0042581	0.328221	107	326	107	0	0	2.44705	evm.model.scaffold390.16232,evm.model.scaffold35.3355,evm.model.scaffold35.3354,evm.model.scaffold1018.22193,evm.model.scaffold139.9890,evm.model.scaffold45.4033,evm.model.scaffold147.10192,evm.model.scaffold170.10916,evm.model.scaffold2.169,evm.model.scaffold2.170,evm.model.scaffold40.3640,evm.model.scaffold111.8667,evm.model.scaffold444.17210,evm.model.scaffold444.17222,evm.model.scaffold16.173…
Cellular component	secretory granule membrane	GO:0030667	0.274262	195	711	195	0	0	2.04476	evm.model.scaffold1018.22192,evm.model.scaffold35.3355,evm.model.scaffold35.3354,evm.model.scaffold512.18175,evm.model.scaffold1018.22193,evm.model.scaffold16.1708,evm.model.scaffold45.4033,evm.model.scaffold117.8888,evm.model.scaffold408.16694,evm.model.scaffold147.10192,evm.model.scaffold170.10900,evm.model.scaffold2.151,evm.model.scaffold53.5511,evm.model.scaffold2.169,evm.model.scaffold40.364…
Cellular component	extracellular organelle	GO:0043230	0.181434	729	4018	729	0	0	1.35268	evm.model.scaffold696.20159,evm.model.scaffold390.16245,evm.model.scaffold179.11128,evm.model.scaffold66.6173,evm.model.scaffold916.21697,evm.model.scaffold390.16236,evm.model.scaffold120.9114,evm.model.scaffold1371.23418,evm.model.scaffold408.16688,evm.model.scaffold66.6184,evm.model.scaffold512.18181,evm.model.scaffold1018.22192,evm.model.scaffold35.3355,evm.model.scaffold66.6181,evm.model.scaf…
Cellular component	intracellular vesicle	GO:0097708	0.180143	958	5318	958	0	0	1.34306	evm.model.scaffold696.20159,evm.model.scaffold298.14284,evm.model.scaffold1063.22357,evm.model.scaffold390.16245,evm.model.scaffold4584.24619,evm.model.scaffold30.2952,evm.model.scaffold66.6173,evm.model.scaffold30.2957,evm.model.scaffold66.6178,evm.model.scaffold117.8843,evm.model.scaffold916.21697,evm.model.scaffold390.16236,evm.model.scaffold120.9114,evm.model.scaffold390.16232,evm.model.scaff…
Cellular component	extracellular membrane-bounded organelle	GO:0065010	0.181434	729	4018	729	0	0	1.35268	evm.model.scaffold696.20159,evm.model.scaffold390.16245,evm.model.scaffold179.11128,evm.model.scaffold66.6173,evm.model.scaffold916.21697,evm.model.scaffold390.16236,evm.model.scaffold120.9114,evm.model.scaffold1371.23418,evm.model.scaffold408.16688,evm.model.scaffold66.6184,evm.model.scaffold512.18181,evm.model.scaffold1018.22192,evm.model.scaffold35.3355,evm.model.scaffold66.6181,evm.model.scaf…
Cellular component	cell surface	GO:0009986	0.201351	477	2369	477	1.11022e-16	1.44805e-14	1.50117	evm.model.scaffold696.20159,evm.model.scaffold298.14284,evm.model.scaffold390.16244,evm.model.scaffold390.16245,evm.model.scaffold30.2952,evm.model.scaffold66.6173,evm.model.scaffold117.8843,evm.model.scaffold916.21697,evm.model.scaffold1371.23418,evm.model.scaffold1018.22191,evm.model.scaffold1018.22192,evm.model.scaffold35.3355,evm.model.scaffold35.3354,evm.model.scaffold16.1709,evm.model.scaff…
Cellular component	tertiary granule	GO:0070820	0.304813	114	374	114	2.22045e-16	2.70302e-14	2.27253	evm.model.scaffold390.16232,evm.model.scaffold35.3355,evm.model.scaffold35.3354,evm.model.scaffold16.1708,evm.model.scaffold408.16681,evm.model.scaffold139.9891,evm.model.scaffold45.4033,evm.model.scaffold170.10916,evm.model.scaffold2.169,evm.model.scaffold40.3640,evm.model.scaffold293.14206,evm.model.scaffold111.8667,evm.model.scaffold444.17210,evm.model.scaffold35.3370,evm.model.scaffold355.154…
Cellular component	secretory vesicle	GO:0099503	0.205833	487	2366	487	2.22045e-16	2.70302e-14	1.53459	evm.model.scaffold30.2952,evm.model.scaffold117.8843,evm.model.scaffold120.9114,evm.model.scaffold390.16232,evm.model.scaffold1371.23418,evm.model.scaffold177.11088,evm.model.scaffold512.18181,evm.model.scaffold1018.22192,evm.model.scaffold35.3355,evm.model.scaffold35.3354,evm.model.scaffold512.18175,evm.model.scaffold16.1709,evm.model.scaffold1018.22193,evm.model.scaffold16.1708,evm.model.scaffo…
Cellular component	extracellular space	GO:0005615	0.166394	1016	6106	1016	2.22045e-16	2.70302e-14	1.24055	evm.model.scaffold696.20159,evm.model.scaffold298.14284,evm.model.scaffold390.16244,evm.model.scaffold390.16245,evm.model.scaffold408.16662,evm.model.scaffold179.11128,evm.model.scaffold66.6173,evm.model.scaffold916.21697,evm.model.scaffold390.16236,evm.model.scaffold120.9114,evm.model.scaffold390.16232,evm.model.scaffold1371.23418,evm.model.scaffold120.9110,evm.model.scaffold408.16688,evm.model.…
Cellular component	cytoplasmic vesicle	GO:0031410	0.180346	958	5312	958	2.22045e-16	2.70302e-14	1.34457	evm.model.scaffold696.20159,evm.model.scaffold298.14284,evm.model.scaffold1063.22357,evm.model.scaffold390.16245,evm.model.scaffold4584.24619,evm.model.scaffold30.2952,evm.model.scaffold66.6173,evm.model.scaffold30.2957,evm.model.scaffold66.6178,evm.model.scaffold117.8843,evm.model.scaffold916.21697,evm.model.scaffold390.16236,evm.model.scaffold120.9114,evm.model.scaffold390.16232,evm.model.scaff…
Cellular component	extracellular vesicle	GO:1903561	0.181568	725	3993	725	2.22045e-16	2.70302e-14	1.35368	evm.model.scaffold696.20159,evm.model.scaffold390.16245,evm.model.scaffold179.11128,evm.model.scaffold66.6173,evm.model.scaffold916.21697,evm.model.scaffold390.16236,evm.model.scaffold120.9114,evm.model.scaffold1371.23418,evm.model.scaffold408.16688,evm.model.scaffold66.6184,evm.model.scaffold512.18181,evm.model.scaffold1018.22192,evm.model.scaffold35.3355,evm.model.scaffold66.6181,evm.model.scaf…
Cellular component	cytoplasmic vesicle membrane	GO:0030659	0.192133	464	2415	464	3.33067e-16	2.8961e-14	1.43244	evm.model.scaffold390.16245,evm.model.scaffold120.9114,evm.model.scaffold120.9110,evm.model.scaffold1018.22191,evm.model.scaffold1018.22192,evm.model.scaffold35.3355,evm.model.scaffold35.3354,evm.model.scaffold512.18175,evm.model.scaffold1018.22193,evm.model.scaffold16.1708,evm.model.scaffold2.101,evm.model.scaffold1259.23084,evm.model.scaffold45.4033,evm.model.scaffold147.10181,evm.model.scaffol…
Cellular component	bounding membrane of organelle	GO:0098588	0.174252	716	4109	716	4.44089e-16	3.68594e-14	1.29913	evm.model.scaffold390.16245,evm.model.scaffold30.2952,evm.model.scaffold117.8843,evm.model.scaffold512.18185,evm.model.scaffold390.16236,evm.model.scaffold120.9114,evm.model.scaffold120.9110,evm.model.scaffold1018.22191,evm.model.scaffold512.18181,evm.model.scaffold1018.22192,evm.model.scaffold600.19221,evm.model.scaffold35.3355,evm.model.scaffold35.3354,evm.model.scaffold512.18175,evm.model.scaf…
Cellular component	secretory granule	GO:0030141	0.220391	428	1942	428	4.44089e-16	3.68594e-14	1.64313	evm.model.scaffold30.2952,evm.model.scaffold117.8843,evm.model.scaffold390.16232,evm.model.scaffold1371.23418,evm.model.scaffold177.11088,evm.model.scaffold512.18181,evm.model.scaffold1018.22192,evm.model.scaffold35.3355,evm.model.scaffold35.3354,evm.model.scaffold512.18175,evm.model.scaffold16.1709,evm.model.scaffold1018.22193,evm.model.scaffold16.1708,evm.model.scaffold408.16681,evm.model.scaff…
Cellular component	side of membrane	GO:0098552	0.198209	332	1675	332	1.36557e-14	9.97415e-13	1.47775	evm.model.scaffold66.6173,evm.model.scaffold1371.23418,evm.model.scaffold177.11084,evm.model.scaffold1018.22191,evm.model.scaffold1018.22192,evm.model.scaffold35.3355,evm.model.scaffold35.3354,evm.model.scaffold436.17084,evm.model.scaffold1494.23658,evm.model.scaffold414.16787,evm.model.scaffold1977.24163,evm.model.scaffold755.20559,evm.model.scaffold152.10437,evm.model.scaffold1620.23856,evm.mod…
Cellular component	external side of plasma membrane	GO:0009897	0.219512	216	984	216	3.44169e-14	2.41713e-12	1.63657	evm.model.scaffold66.6173,evm.model.scaffold1371.23418,evm.model.scaffold1018.22191,evm.model.scaffold1018.22192,evm.model.scaffold35.3355,evm.model.scaffold35.3354,evm.model.scaffold436.17084,evm.model.scaffold1977.24163,evm.model.scaffold755.20559,evm.model.scaffold1620.23856,evm.model.scaffold1620.23852,evm.model.scaffold1620.23853,evm.model.scaffold120.9157,evm.model.scaffold120.9151,evm.mode…
Cellular component	ficolin-1-rich granule membrane	GO:0101003	0.377483	57	151	57	4.77396e-14	3.22861e-12	2.81433	evm.model.scaffold35.3355,evm.model.scaffold35.3354,evm.model.scaffold16.1708,evm.model.scaffold40.3640,evm.model.scaffold111.8667,evm.model.scaffold355.15420,evm.model.scaffold1655.23898,evm.model.scaffold248.13201,evm.model.scaffold1128.22661,evm.model.scaffold4655.24623,evm.model.scaffold78.6911,evm.model.scaffold30.3023,evm.model.scaffold831.21172,evm.model.scaffold1185.22831,evm.model.scaffo…
Cellular component	plasma membrane region	GO:0098590	0.174223	611	3507	611	5.26246e-14	3.43187e-12	1.29892	evm.model.scaffold696.20159,evm.model.scaffold390.16244,evm.model.scaffold390.16245,evm.model.scaffold4584.24619,evm.model.scaffold30.2952,evm.model.scaffold66.6173,evm.model.scaffold66.6178,evm.model.scaffold117.8843,evm.model.scaffold120.9114,evm.model.scaffold390.16232,evm.model.scaffold177.11088,evm.model.scaffold35.3355,evm.model.scaffold35.3354,evm.model.scaffold512.18175,evm.model.scaffold…
Cellular component	lytic vacuole	GO:0000323	0.193925	332	1712	332	2.86771e-13	1.80567e-11	1.44581	evm.model.scaffold390.16245,evm.model.scaffold66.6173,evm.model.scaffold390.16232,evm.model.scaffold1371.23418,evm.model.scaffold30.2986,evm.model.scaffold177.11088,evm.model.scaffold512.18181,evm.model.scaffold512.18175,evm.model.scaffold1018.22193,evm.model.scaffold16.1708,evm.model.scaffold29.2760,evm.model.scaffold16.1719,evm.model.scaffold755.20559,evm.model.scaffold60.5900,evm.model.scaffol…
Cellular component	tertiary granule membrane	GO:0070821	0.352941	60	170	60	3.32179e-13	2.02186e-11	2.63135	evm.model.scaffold35.3355,evm.model.scaffold35.3354,evm.model.scaffold16.1708,evm.model.scaffold45.4033,evm.model.scaffold2.169,evm.model.scaffold40.3640,evm.model.scaffold111.8667,evm.model.scaffold444.17210,evm.model.scaffold355.15420,evm.model.scaffold248.13201,evm.model.scaffold1128.22661,evm.model.scaffold21.2107,evm.model.scaffold55.5591,evm.model.scaffold4655.24623,evm.model.scaffold1194.2…
Cellular component	lysosome	GO:0005764	0.195395	314	1607	314	5.30909e-13	3.12722e-11	1.45677	evm.model.scaffold390.16245,evm.model.scaffold66.6173,evm.model.scaffold390.16232,evm.model.scaffold1371.23418,evm.model.scaffold30.2986,evm.model.scaffold177.11088,evm.model.scaffold512.18181,evm.model.scaffold512.18175,evm.model.scaffold1018.22193,evm.model.scaffold16.1708,evm.model.scaffold29.2760,evm.model.scaffold16.1719,evm.model.scaffold755.20559,evm.model.scaffold60.5900,evm.model.scaffol…
Cellular component	specific granule membrane	GO:0035579	0.335079	64	191	64	8.29004e-13	4.7305e-11	2.49818	evm.model.scaffold35.3355,evm.model.scaffold35.3354,evm.model.scaffold1018.22193,evm.model.scaffold45.4033,evm.model.scaffold147.10192,evm.model.scaffold2.169,evm.model.scaffold40.3640,evm.model.scaffold111.8667,evm.model.scaffold444.17210,evm.model.scaffold444.17222,evm.model.scaffold16.1739,evm.model.scaffold12.1163,evm.model.scaffold355.15420,evm.model.scaffold382.16083,evm.model.scaffold248.1…
Cellular component	ficolin-1-rich granule	GO:0101002	0.263789	110	417	110	8.35776e-13	4.62463e-11	1.96668	evm.model.scaffold35.3355,evm.model.scaffold35.3354,evm.model.scaffold16.1708,evm.model.scaffold408.16681,evm.model.scaffold139.9891,evm.model.scaffold2.170,evm.model.scaffold40.3640,evm.model.scaffold293.14206,evm.model.scaffold111.8667,evm.model.scaffold35.3370,evm.model.scaffold75.6618,evm.model.scaffold457.17408,evm.model.scaffold355.15420,evm.model.scaffold150.10387,evm.model.scaffold1655.23…
Cellular component	vacuole	GO:0005773	0.185694	392	2111	392	1.03739e-12	5.57141e-11	1.38444	evm.model.scaffold390.16245,evm.model.scaffold66.6173,evm.model.scaffold390.16232,evm.model.scaffold1371.23418,evm.model.scaffold30.2986,evm.model.scaffold177.11088,evm.model.scaffold512.18181,evm.model.scaffold35.3355,evm.model.scaffold35.3354,evm.model.scaffold512.18175,evm.model.scaffold1018.22193,evm.model.scaffold16.1708,evm.model.scaffold29.2760,evm.model.scaffold16.1719,evm.model.scaffold4…
Cellular component	organelle membrane	GO:0031090	0.157879	1072	6790	1072	1.4202e-12	7.40937e-11	1.17707	evm.model.scaffold696.20159,evm.model.scaffold390.16245,evm.model.scaffold179.11128,evm.model.scaffold30.2952,evm.model.scaffold66.6173,evm.model.scaffold117.8843,evm.model.scaffold916.21697,evm.model.scaffold512.18185,evm.model.scaffold390.16236,evm.model.scaffold120.9114,evm.model.scaffold120.9110,evm.model.scaffold66.6185,evm.model.scaffold1018.22191,evm.model.scaffold512.18181,evm.model.scaff…
Cellular component	focal adhesion	GO:0005925	0.210983	219	1038	219	1.53999e-12	7.81117e-11	1.57298	evm.model.scaffold696.20159,evm.model.scaffold390.16244,evm.model.scaffold390.16232,evm.model.scaffold2.100,evm.model.scaffold1259.23084,evm.model.scaffold390.16253,evm.model.scaffold45.4033,evm.model.scaffold235.12902,evm.model.scaffold170.10925,evm.model.scaffold3.312,evm.model.scaffold408.16694,evm.model.scaffold755.20576,evm.model.scaffold170.10900,evm.model.scaffold189.11439,evm.model.scaffo…
Cellular component	cell-substrate junction	GO:0030055	0.208955	224	1072	224	2.3006e-12	1.13538e-10	1.55787	evm.model.scaffold696.20159,evm.model.scaffold390.16244,evm.model.scaffold390.16232,evm.model.scaffold2.100,evm.model.scaffold1259.23084,evm.model.scaffold390.16253,evm.model.scaffold45.4033,evm.model.scaffold235.12902,evm.model.scaffold170.10925,evm.model.scaffold3.312,evm.model.scaffold235.12910,evm.model.scaffold408.16694,evm.model.scaffold755.20576,evm.model.scaffold170.10900,evm.model.scaffo…
Cellular component	cell leading edge	GO:0031252	0.198309	258	1301	258	1.65306e-11	7.94337e-10	1.47849	evm.model.scaffold696.20159,evm.model.scaffold390.16244,evm.model.scaffold390.16245,evm.model.scaffold1259.23084,evm.model.scaffold189.11449,evm.model.scaffold170.10924,evm.model.scaffold170.10925,evm.model.scaffold408.16694,evm.model.scaffold755.20576,evm.model.scaffold170.10900,evm.model.scaffold189.11439,evm.model.scaffold170.10918,evm.model.scaffold575.18987,evm.model.scaffold40.3636,evm.mode…
Cellular component	cytoplasmic vesicle lumen	GO:0060205	0.226788	149	657	149	3.22358e-11	1.5093e-09	1.69082	evm.model.scaffold66.6173,evm.model.scaffold390.16232,evm.model.scaffold1371.23418,evm.model.scaffold177.11088,evm.model.scaffold512.18181,evm.model.scaffold408.16681,evm.model.scaffold139.9890,evm.model.scaffold139.9891,evm.model.scaffold584.19049,evm.model.scaffold438.17103,evm.model.scaffold120.9152,evm.model.scaffold120.9151,evm.model.scaffold298.14276,evm.model.scaffold170.10916,evm.model.sc…
Cellular component	membrane raft	GO:0045121	0.200167	240	1199	240	3.49599e-11	1.59592e-09	1.49234	evm.model.scaffold390.16244,evm.model.scaffold390.16245,evm.model.scaffold66.6173,evm.model.scaffold177.11088,evm.model.scaffold436.17084,evm.model.scaffold414.16787,evm.model.scaffold1259.23084,evm.model.scaffold170.10923,evm.model.scaffold170.10925,evm.model.scaffold235.12910,evm.model.scaffold854.21341,evm.model.scaffold120.9151,evm.model.scaffold408.16694,evm.model.scaffold147.10192,evm.model…
Cellular component	vesicle lumen	GO:0031983	0.225416	149	661	149	5.16318e-11	2.2995e-09	1.68059	evm.model.scaffold66.6173,evm.model.scaffold390.16232,evm.model.scaffold1371.23418,evm.model.scaffold177.11088,evm.model.scaffold512.18181,evm.model.scaffold408.16681,evm.model.scaffold139.9890,evm.model.scaffold139.9891,evm.model.scaffold584.19049,evm.model.scaffold438.17103,evm.model.scaffold120.9152,evm.model.scaffold120.9151,evm.model.scaffold298.14276,evm.model.scaffold170.10916,evm.model.sc…
Cellular component	membrane microdomain	GO:0098857	0.199336	240	1204	240	5.35135e-11	2.32656e-09	1.48615	evm.model.scaffold390.16244,evm.model.scaffold390.16245,evm.model.scaffold66.6173,evm.model.scaffold177.11088,evm.model.scaffold436.17084,evm.model.scaffold414.16787,evm.model.scaffold1259.23084,evm.model.scaffold170.10923,evm.model.scaffold170.10925,evm.model.scaffold235.12910,evm.model.scaffold854.21341,evm.model.scaffold120.9151,evm.model.scaffold408.16694,evm.model.scaffold147.10192,evm.model…
Cellular component	secretory granule lumen	GO:0034774	0.226006	146	646	146	6.65623e-11	2.82658e-09	1.68499	evm.model.scaffold390.16232,evm.model.scaffold1371.23418,evm.model.scaffold177.11088,evm.model.scaffold512.18181,evm.model.scaffold408.16681,evm.model.scaffold139.9890,evm.model.scaffold139.9891,evm.model.scaffold584.19049,evm.model.scaffold438.17103,evm.model.scaffold120.9152,evm.model.scaffold298.14276,evm.model.scaffold170.10916,evm.model.scaffold2.170,evm.model.scaffold35.3375,evm.model.scaff…
Cellular component	caveola	GO:0005901	0.261128	88	337	88	2.8341e-10	1.17615e-08	1.94684	evm.model.scaffold66.6173,evm.model.scaffold177.11088,evm.model.scaffold1259.23084,evm.model.scaffold170.10925,evm.model.scaffold854.21341,evm.model.scaffold120.9151,evm.model.scaffold408.16694,evm.model.scaffold1265.23120,evm.model.scaffold78.6885,evm.model.scaffold539.18493,evm.model.scaffold539.18492,evm.model.scaffold382.16075,evm.model.scaffold1128.22661,evm.model.scaffold75.6639,evm.model.s…
Cellular component	plasma membrane raft	GO:0044853	0.245863	104	423	104	3.02583e-10	1.22782e-08	1.83303	evm.model.scaffold66.6173,evm.model.scaffold177.11088,evm.model.scaffold1259.23084,evm.model.scaffold170.10925,evm.model.scaffold854.21341,evm.model.scaffold120.9151,evm.model.scaffold408.16694,evm.model.scaffold678.19981,evm.model.scaffold1265.23120,evm.model.scaffold78.6885,evm.model.scaffold444.17210,evm.model.scaffold539.18493,evm.model.scaffold539.18492,evm.model.scaffold382.16075,evm.model.…
Cellular component	intrinsic component of plasma membrane	GO:0031226	0.167583	579	3455	579	3.4224e-10	1.35854e-08	1.24942	evm.model.scaffold696.20159,evm.model.scaffold35.3333,evm.model.scaffold390.16244,evm.model.scaffold4584.24619,evm.model.scaffold30.2952,evm.model.scaffold66.6173,evm.model.scaffold117.8843,evm.model.scaffold916.21697,evm.model.scaffold120.9114,evm.model.scaffold390.16232,evm.model.scaffold1371.23418,evm.model.scaffold1018.22191,evm.model.scaffold1018.22192,evm.model.scaffold600.19221,evm.model.s…
Cellular component	azurophil granule	GO:0042582	0.25	96	384	96	5.66859e-10	2.20231e-08	1.86388	evm.model.scaffold1371.23418,evm.model.scaffold177.11088,evm.model.scaffold512.18181,evm.model.scaffold512.18175,evm.model.scaffold120.9152,evm.model.scaffold71.6431,evm.model.scaffold35.3375,evm.model.scaffold16.1739,evm.model.scaffold29.2778,evm.model.scaffold150.10386,evm.model.scaffold2.141,evm.model.scaffold1458.23587,evm.model.scaffold62.5973,evm.model.scaffold4655.24623,evm.model.scaffold3…
Cellular component	primary lysosome	GO:0005766	0.25	96	384	96	5.66859e-10	2.20231e-08	1.86388	evm.model.scaffold1371.23418,evm.model.scaffold177.11088,evm.model.scaffold512.18181,evm.model.scaffold512.18175,evm.model.scaffold120.9152,evm.model.scaffold71.6431,evm.model.scaffold35.3375,evm.model.scaffold16.1739,evm.model.scaffold29.2778,evm.model.scaffold150.10386,evm.model.scaffold2.141,evm.model.scaffold1458.23587,evm.model.scaffold62.5973,evm.model.scaffold4655.24623,evm.model.scaffold3…
Cellular component	cell-cell junction	GO:0005911	0.184497	288	1561	288	3.26764e-09	1.14744e-07	1.37552	evm.model.scaffold390.16244,evm.model.scaffold30.2952,evm.model.scaffold117.8843,evm.model.scaffold916.21697,evm.model.scaffold208.11966,evm.model.scaffold1018.22193,evm.model.scaffold436.17084,evm.model.scaffold1494.23658,evm.model.scaffold390.16253,evm.model.scaffold170.10925,evm.model.scaffold865.21425,evm.model.scaffold854.21341,evm.model.scaffold408.16691,evm.model.scaffold120.9156,evm.model…
Cellular component	T cell receptor complex	GO:0042101	0.45614	26	57	26	3.28692e-09	1.13244e-07	3.40075	evm.model.scaffold1018.22191,evm.model.scaffold1018.22192,evm.model.scaffold678.19981,evm.model.scaffold14685.24936,evm.model.scaffold742.20469,evm.model.scaffold103.8379,evm.model.scaffold503.18040,evm.model.scaffold503.18041,evm.model.scaffold503.18039,evm.model.scaffold12.1271,evm.model.scaffold72.6522,evm.model.scaffold403.16465,evm.model.scaffold130.9571,evm.model.scaffold130.9570,evm.model.…
Cellular component	protein-DNA complex	GO:0032993	0.22069	128	580	128	4.81937e-09	1.62966e-07	1.64535	evm.model.scaffold135.9765,evm.model.scaffold916.21694,evm.model.scaffold491.17917,evm.model.scaffold1086.22447,evm.model.scaffold678.19986,evm.model.scaffold40.3640,evm.model.scaffold170.10948,evm.model.scaffold111.8667,evm.model.scaffold262.13556,evm.model.scaffold673.19936,evm.model.scaffold355.15403,evm.model.scaffold97.8035,evm.model.scaffold12.1159,evm.model.scaffold571.18872,evm.model.scaf…
Cellular component	ruffle	GO:0001726	0.21875	126	576	126	1.10606e-08	3.67212e-07	1.63089	evm.model.scaffold696.20159,evm.model.scaffold390.16245,evm.model.scaffold1259.23084,evm.model.scaffold170.10924,evm.model.scaffold170.10925,evm.model.scaffold575.18987,evm.model.scaffold40.3636,evm.model.scaffold1432.23535,evm.model.scaffold384.16145,evm.model.scaffold1655.23898,evm.model.scaffold18.1810,evm.model.scaffold382.16099,evm.model.scaffold21.2105,evm.model.scaffold95.7922,evm.model.sc…
Cellular component	integral component of plasma membrane	GO:0005887	0.165087	540	3271	540	1.61356e-08	5.16906e-07	1.23081	evm.model.scaffold696.20159,evm.model.scaffold35.3333,evm.model.scaffold390.16244,evm.model.scaffold4584.24619,evm.model.scaffold30.2952,evm.model.scaffold66.6173,evm.model.scaffold117.8843,evm.model.scaffold916.21697,evm.model.scaffold120.9114,evm.model.scaffold390.16232,evm.model.scaffold1371.23418,evm.model.scaffold1018.22191,evm.model.scaffold1018.22192,evm.model.scaffold600.19221,evm.model.s…
Cellular component	endosome	GO:0005768	0.172851	382	2210	382	2.34712e-08	7.38939e-07	1.28869	evm.model.scaffold696.20159,evm.model.scaffold390.16245,evm.model.scaffold66.6178,evm.model.scaffold390.16236,evm.model.scaffold120.9114,evm.model.scaffold390.16232,evm.model.scaffold120.9110,evm.model.scaffold131.9607,evm.model.scaffold512.18175,evm.model.scaffold2.101,evm.model.scaffold1259.23084,evm.model.scaffold189.11449,evm.model.scaffold45.4033,evm.model.scaffold60.5900,evm.model.scaffold1…
Cellular component	vacuolar lumen	GO:0005775	0.231678	98	423	98	2.56669e-08	7.94367e-07	1.72728	evm.model.scaffold66.6173,evm.model.scaffold390.16232,evm.model.scaffold1371.23418,evm.model.scaffold30.2986,evm.model.scaffold177.11088,evm.model.scaffold512.18181,evm.model.scaffold512.18175,evm.model.scaffold120.9152,evm.model.scaffold120.9151,evm.model.scaffold35.3375,evm.model.scaffold254.13345,evm.model.scaffold42.3799,evm.model.scaffold75.6618,evm.model.scaffold29.2778,evm.model.scaffold2.…
Cellular component	endocytic vesicle	GO:0030139	0.198009	179	904	179	2.8523e-08	8.68051e-07	1.47626	evm.model.scaffold1371.23418,evm.model.scaffold1018.22191,evm.model.scaffold1018.22192,evm.model.scaffold189.11449,evm.model.scaffold45.4033,evm.model.scaffold170.10925,evm.model.scaffold408.16694,evm.model.scaffold45.4051,evm.model.scaffold62.6035,evm.model.scaffold755.20576,evm.model.scaffold170.10900,evm.model.scaffold189.11439,evm.model.scaffold53.5511,evm.model.scaffold197.11697,evm.model.sc…
Cellular component	actin cytoskeleton	GO:0015629	0.185868	242	1302	242	3.49184e-08	1.04526e-06	1.38574	evm.model.scaffold390.16238,evm.model.scaffold66.6178,evm.model.scaffold117.8843,evm.model.scaffold916.21697,evm.model.scaffold390.16232,evm.model.scaffold408.16681,evm.model.scaffold1259.23084,evm.model.scaffold16.1716,evm.model.scaffold45.4033,evm.model.scaffold235.12902,evm.model.scaffold170.10925,evm.model.scaffold865.21425,evm.model.scaffold408.16694,evm.model.scaffold755.20576,evm.model.sca…
Cellular component	apical part of cell	GO:0045177	0.180769	282	1560	282	3.64409e-08	1.07324e-06	1.34773	evm.model.scaffold390.16244,evm.model.scaffold4584.24619,evm.model.scaffold30.2952,evm.model.scaffold117.8843,evm.model.scaffold916.21697,evm.model.scaffold390.16232,evm.model.scaffold512.18181,evm.model.scaffold512.18175,evm.model.scaffold408.16676,evm.model.scaffold1776.24029,evm.model.scaffold29.2760,evm.model.scaffold16.1719,evm.model.scaffold438.17103,evm.model.scaffold45.4033,evm.model.scaf…
Cellular component	specific granule lumen	GO:0035580	0.330435	38	115	38	5.29234e-08	1.53394e-06	2.46356	evm.model.scaffold390.16232,evm.model.scaffold139.9890,evm.model.scaffold170.10916,evm.model.scaffold2.170,evm.model.scaffold234.12710,evm.model.scaffold487.17867,evm.model.scaffold21.2150,evm.model.scaffold83.7136,evm.model.scaffold69.6333,evm.model.scaffold688.20068,evm.model.scaffold537.18456,evm.model.scaffold47.4218,evm.model.scaffold1369.23415,evm.model.scaffold54.5527,evm.model.scaffold107…
Cellular component	immunological synapse	GO:0001772	0.343137	35	102	35	6.05657e-08	1.72802e-06	2.55826	evm.model.scaffold1018.22191,evm.model.scaffold1018.22192,evm.model.scaffold436.17086,evm.model.scaffold120.9156,evm.model.scaffold382.16074,evm.model.scaffold382.16069,evm.model.scaffold248.13201,evm.model.scaffold464.17495,evm.model.scaffold75.6639,evm.model.scaffold1194.22848,evm.model.scaffold831.21172,evm.model.scaffold103.8379,evm.model.scaffold12.1271,evm.model.scaffold364.15665,evm.model.…
Cellular component	phagocytic vesicle	GO:0045335	0.22293	105	471	105	6.79467e-08	1.90878e-06	1.66205	evm.model.scaffold1371.23418,evm.model.scaffold1018.22192,evm.model.scaffold45.4033,evm.model.scaffold170.10925,evm.model.scaffold62.6035,evm.model.scaffold755.20576,evm.model.scaffold170.10900,evm.model.scaffold189.11439,evm.model.scaffold53.5511,evm.model.scaffold1432.23535,evm.model.scaffold40.3640,evm.model.scaffold111.8667,evm.model.scaffold382.16087,evm.model.scaffold363.15631,evm.model.sca…
Cellular component	Golgi apparatus	GO:0005794	0.163546	524	3204	524	1.0395e-07	2.87596e-06	1.21931	evm.model.scaffold696.20159,evm.model.scaffold390.16244,evm.model.scaffold4584.24619,evm.model.scaffold30.2952,evm.model.scaffold117.8843,evm.model.scaffold916.21697,evm.model.scaffold390.16236,evm.model.scaffold390.16233,evm.model.scaffold390.16232,evm.model.scaffold120.9110,evm.model.scaffold66.6185,evm.model.scaffold600.19221,evm.model.scaffold390.16253,evm.model.scaffold16.1716,evm.model.scaf…
Cellular component	DNA packaging complex	GO:0044815	0.240122	79	329	79	1.1846e-07	3.22847e-06	1.79023	evm.model.scaffold48.4334,evm.model.scaffold678.19986,evm.model.scaffold40.3640,evm.model.scaffold111.8667,evm.model.scaffold262.13556,evm.model.scaffold12.1159,evm.model.scaffold766.20667,evm.model.scaffold571.18872,evm.model.scaffold305.14440,evm.model.scaffold382.16098,evm.model.scaffold37.3463,evm.model.scaffold12.1227,evm.model.scaffold18.1846,evm.model.scaffold162.10695,evm.model.scaffold14…
Cellular component	Fc receptor complex	GO:0032997	0.733333	11	15	11	2.01102e-07	5.40019e-06	5.46737	evm.model.scaffold9457.24839,evm.model.scaffold732.20399,evm.model.scaffold368.15817,evm.model.scaffold368.15818,evm.model.scaffold368.15819,evm.model.scaffold368.15810,evm.model.scaffold368.15811,evm.model.scaffold368.15807,evm.model.scaffold368.15809,evm.model.scaffold368.15804,evm.model.scaffold368.15820,
Cellular component	Fc-epsilon receptor I complex	GO:0032998	0.733333	11	15	11	2.01102e-07	5.40019e-06	5.46737	evm.model.scaffold9457.24839,evm.model.scaffold732.20399,evm.model.scaffold368.15817,evm.model.scaffold368.15818,evm.model.scaffold368.15819,evm.model.scaffold368.15810,evm.model.scaffold368.15811,evm.model.scaffold368.15807,evm.model.scaffold368.15809,evm.model.scaffold368.15804,evm.model.scaffold368.15820,
Cellular component	apical plasma membrane	GO:0016324	0.183099	234	1278	234	2.09056e-07	5.45337e-06	1.36509	evm.model.scaffold390.16244,evm.model.scaffold4584.24619,evm.model.scaffold30.2952,evm.model.scaffold117.8843,evm.model.scaffold390.16232,evm.model.scaffold512.18175,evm.model.scaffold408.16676,evm.model.scaffold1776.24029,evm.model.scaffold29.2760,evm.model.scaffold16.1719,evm.model.scaffold438.17103,evm.model.scaffold45.4033,evm.model.scaffold117.8887,evm.model.scaffold189.11428,evm.model.scaff…
Cellular component	lysosomal membrane	GO:0005765	0.200272	147	734	147	2.52377e-07	6.49071e-06	1.49313	evm.model.scaffold390.16245,evm.model.scaffold512.18175,evm.model.scaffold1018.22193,evm.model.scaffold755.20559,evm.model.scaffold189.11428,evm.model.scaffold457.17422,evm.model.scaffold457.17418,evm.model.scaffold71.6443,evm.model.scaffold1432.23535,evm.model.scaffold71.6431,evm.model.scaffold595.19179,evm.model.scaffold382.16074,evm.model.scaffold16.1739,evm.model.scaffold382.16083,evm.model.s…
Cellular component	vacuolar membrane	GO:0005774	0.185399	193	1041	193	1.09306e-06	2.73415e-05	1.38224	evm.model.scaffold390.16245,evm.model.scaffold35.3355,evm.model.scaffold35.3354,evm.model.scaffold512.18175,evm.model.scaffold1018.22193,evm.model.scaffold438.17103,evm.model.scaffold755.20559,evm.model.scaffold170.10926,evm.model.scaffold189.11428,evm.model.scaffold390.16215,evm.model.scaffold162.10703,evm.model.scaffold457.17422,evm.model.scaffold457.17418,evm.model.scaffold71.6443,evm.model.sc…
Cellular component	lytic vacuole membrane	GO:0098852	0.192261	159	827	159	1.13566e-06	2.80231e-05	1.4334	evm.model.scaffold390.16245,evm.model.scaffold512.18175,evm.model.scaffold1018.22193,evm.model.scaffold755.20559,evm.model.scaffold189.11428,evm.model.scaffold457.17422,evm.model.scaffold457.17418,evm.model.scaffold71.6443,evm.model.scaffold1432.23535,evm.model.scaffold71.6431,evm.model.scaffold595.19179,evm.model.scaffold29.2788,evm.model.scaffold382.16074,evm.model.scaffold16.1739,evm.model.sca…
Cellular component	extracellular matrix	GO:0031012	0.177972	244	1371	244	1.1627e-06	2.83078e-05	1.32687	evm.model.scaffold390.16245,evm.model.scaffold408.16662,evm.model.scaffold30.2952,evm.model.scaffold117.8843,evm.model.scaffold1018.22192,evm.model.scaffold35.3355,evm.model.scaffold35.3354,evm.model.scaffold512.18175,evm.model.scaffold1259.23089,evm.model.scaffold408.16676,evm.model.scaffold139.9891,evm.model.scaffold29.2760,evm.model.scaffold2.105,evm.model.scaffold584.19049,evm.model.scaffold1…
Cellular component	cell projection membrane	GO:0031253	0.183962	195	1060	195	1.64457e-06	3.95129e-05	1.37153	evm.model.scaffold696.20159,evm.model.scaffold408.16676,evm.model.scaffold1259.23084,evm.model.scaffold170.10925,evm.model.scaffold170.10916,evm.model.scaffold2.151,evm.model.scaffold575.18987,evm.model.scaffold40.3636,evm.model.scaffold197.11697,evm.model.scaffold71.6443,evm.model.scaffold1265.23120,evm.model.scaffold115.8765,evm.model.scaffold384.16145,evm.model.scaffold12.1159,evm.model.scaffo…
Cellular component	leading edge membrane	GO:0031256	0.202726	119	587	119	1.87814e-06	4.45388e-05	1.51142	evm.model.scaffold696.20159,evm.model.scaffold1259.23084,evm.model.scaffold170.10925,evm.model.scaffold575.18987,evm.model.scaffold40.3636,evm.model.scaffold197.11697,evm.model.scaffold71.6443,evm.model.scaffold384.16145,evm.model.scaffold12.1159,evm.model.scaffold88.7626,evm.model.scaffold1655.23898,evm.model.scaffold382.16099,evm.model.scaffold21.2106,evm.model.scaffold843.21294,evm.model.scaff…
Cellular component	perinuclear region of cytoplasm	GO:0048471	0.166515	365	2192	365	2.49798e-06	5.84784e-05	1.24145	evm.model.scaffold1063.22357,evm.model.scaffold390.16244,evm.model.scaffold390.16245,evm.model.scaffold66.6173,evm.model.scaffold390.16236,evm.model.scaffold390.16232,evm.model.scaffold66.6181,evm.model.scaffold29.2763,evm.model.scaffold2.106,evm.model.scaffold2.100,evm.model.scaffold1494.23658,evm.model.scaffold1259.23084,evm.model.scaffold45.4033,evm.model.scaffold755.20559,evm.model.scaffold17…
Cellular component	RCAF complex	GO:0035059	0.666667	10	15	10	2.92223e-06	6.75443e-05	4.97033	evm.model.scaffold1108.22566,evm.model.scaffold1108.22564,evm.model.scaffold274.13830,evm.model.scaffold274.13832,evm.model.scaffold780.20782,evm.model.scaffold780.20783,evm.model.scaffold780.20789,evm.model.scaffold780.20787,evm.model.scaffold780.20777,evm.model.scaffold780.20759,
Cellular component	host cell part	GO:0033643	0.169338	317	1872	317	2.93933e-06	6.70903e-05	1.2625	evm.model.scaffold120.9114,evm.model.scaffold66.6184,evm.model.scaffold131.9607,evm.model.scaffold1018.22191,evm.model.scaffold1018.22193,evm.model.scaffold29.2763,evm.model.scaffold1259.23089,evm.model.scaffold1776.24029,evm.model.scaffold16.1716,evm.model.scaffold1977.24163,evm.model.scaffold135.9736,evm.model.scaffold160.10647,evm.model.scaffold147.10188,evm.model.scaffold113.8714,evm.model.sc…
Cellular component	nuclear chromosome	GO:0000228	0.207661	103	496	103	3.03108e-06	6.83303e-05	1.54822	evm.model.scaffold208.11966,evm.model.scaffold414.16788,evm.model.scaffold152.10438,evm.model.scaffold491.17917,evm.model.scaffold865.21425,evm.model.scaffold1086.22447,evm.model.scaffold963.21932,evm.model.scaffold678.19986,evm.model.scaffold343.15095,evm.model.scaffold170.10948,evm.model.scaffold1265.23117,evm.model.scaffold673.19936,evm.model.scaffold355.15403,evm.model.scaffold42.3799,evm.mod…
Cellular component	endosome membrane	GO:0010008	0.181004	202	1116	202	3.28687e-06	7.23112e-05	1.34947	evm.model.scaffold390.16245,evm.model.scaffold120.9110,evm.model.scaffold1259.23084,evm.model.scaffold189.11428,evm.model.scaffold62.6035,evm.model.scaffold390.16215,evm.model.scaffold27.2677,evm.model.scaffold457.17422,evm.model.scaffold457.17418,evm.model.scaffold197.11697,evm.model.scaffold71.6443,evm.model.scaffold1432.23535,evm.model.scaffold293.14209,evm.model.scaffold73.6568,evm.model.scaf…
Cellular component	host cellular component	GO:0018995	0.168475	326	1935	326	3.31557e-06	7.20741e-05	1.25607	evm.model.scaffold120.9114,evm.model.scaffold66.6184,evm.model.scaffold131.9607,evm.model.scaffold1018.22191,evm.model.scaffold1018.22193,evm.model.scaffold29.2763,evm.model.scaffold1259.23089,evm.model.scaffold1776.24029,evm.model.scaffold16.1716,evm.model.scaffold1977.24163,evm.model.scaffold135.9736,evm.model.scaffold160.10647,evm.model.scaffold147.10188,evm.model.scaffold113.8714,evm.model.sc…
Cellular component	host cell	GO:0043657	0.168475	326	1935	326	3.31557e-06	7.20741e-05	1.25607	evm.model.scaffold120.9114,evm.model.scaffold66.6184,evm.model.scaffold131.9607,evm.model.scaffold1018.22191,evm.model.scaffold1018.22193,evm.model.scaffold29.2763,evm.model.scaffold1259.23089,evm.model.scaffold1776.24029,evm.model.scaffold16.1716,evm.model.scaffold1977.24163,evm.model.scaffold135.9736,evm.model.scaffold160.10647,evm.model.scaffold147.10188,evm.model.scaffold113.8714,evm.model.sc…
Cellular component	lysosomal lumen	GO:0043202	0.25	53	212	53	3.88286e-06	8.2443e-05	1.86388	evm.model.scaffold66.6173,evm.model.scaffold390.16232,evm.model.scaffold30.2986,evm.model.scaffold512.18175,evm.model.scaffold120.9151,evm.model.scaffold254.13345,evm.model.scaffold42.3799,evm.model.scaffold75.6618,evm.model.scaffold29.2778,evm.model.scaffold2.141,evm.model.scaffold4655.24623,evm.model.scaffold37.3498,evm.model.scaffold37.3492,evm.model.scaffold18.1889,evm.model.scaffold122.9208,…
Cellular component	receptor complex	GO:0043235	0.184748	172	931	172	5.28083e-06	0.000109577	1.37739	evm.model.scaffold696.20159,evm.model.scaffold390.16244,evm.model.scaffold30.2952,evm.model.scaffold117.8843,evm.model.scaffold1371.23418,evm.model.scaffold30.2986,evm.model.scaffold66.6185,evm.model.scaffold1018.22191,evm.model.scaffold1018.22192,evm.model.scaffold414.16787,evm.model.scaffold755.20559,evm.model.scaffold1620.23852,evm.model.scaffold1620.23853,evm.model.scaffold854.21341,evm.model…
Cellular component	ruffle membrane	GO:0032587	0.231317	65	281	65	5.78693e-06	0.00011873	1.72458	evm.model.scaffold696.20159,evm.model.scaffold1259.23084,evm.model.scaffold170.10925,evm.model.scaffold575.18987,evm.model.scaffold40.3636,evm.model.scaffold384.16145,evm.model.scaffold1655.23898,evm.model.scaffold382.16099,evm.model.scaffold843.21294,evm.model.scaffold351.15266,evm.model.scaffold78.6910,evm.model.scaffold43.3907,evm.model.scaffold494.17960,evm.model.scaffold324.14782,evm.model.s…
Cellular component	endocytic vesicle membrane	GO:0030666	0.217514	77	354	77	9.50063e-06	0.000188567	1.62168	evm.model.scaffold1018.22191,evm.model.scaffold1018.22192,evm.model.scaffold45.4033,evm.model.scaffold62.6035,evm.model.scaffold170.10900,evm.model.scaffold53.5511,evm.model.scaffold197.11697,evm.model.scaffold382.16087,evm.model.scaffold363.15631,evm.model.scaffold18.1822,evm.model.scaffold148.10326,evm.model.scaffold18.1889,evm.model.scaffold358.15453,evm.model.scaffold226.12488,evm.model.scaff…
Cellular component	phagocytic vesicle membrane	GO:0030670	0.254237	45	177	45	1.27607e-05	0.000250548	1.89547	evm.model.scaffold1018.22192,evm.model.scaffold45.4033,evm.model.scaffold62.6035,evm.model.scaffold170.10900,evm.model.scaffold53.5511,evm.model.scaffold382.16087,evm.model.scaffold363.15631,evm.model.scaffold18.1822,evm.model.scaffold148.10326,evm.model.scaffold358.15453,evm.model.scaffold13.1390,evm.model.scaffold220.12336,evm.model.scaffold302.14370,evm.model.scaffold6.738,evm.model.scaffold25…
Cellular component	platelet alpha granule	GO:0031091	0.254335	44	173	44	1.56789e-05	0.00030457	1.8962	evm.model.scaffold512.18175,evm.model.scaffold16.1709,evm.model.scaffold438.17103,evm.model.scaffold117.8888,evm.model.scaffold298.14276,evm.model.scaffold82.7080,evm.model.scaffold420.16846,evm.model.scaffold95.7935,evm.model.scaffold226.12488,evm.model.scaffold59.5794,evm.model.scaffold174.11016,evm.model.scaffold655.19800,evm.model.scaffold106.8465,evm.model.scaffold367.15730,evm.model.scaffol…
Cellular component	nuclear envelope	GO:0005635	0.176835	200	1131	200	1.68832e-05	0.000324512	1.31839	evm.model.scaffold696.20159,evm.model.scaffold66.6173,evm.model.scaffold916.21697,evm.model.scaffold29.2763,evm.model.scaffold189.11449,evm.model.scaffold963.21941,evm.model.scaffold491.17917,evm.model.scaffold160.10647,evm.model.scaffold48.4319,evm.model.scaffold1086.22447,evm.model.scaffold170.10900,evm.model.scaffold48.4348,evm.model.scaffold162.10703,evm.model.scaffold2.151,evm.model.scaffold…
Cellular component	lamellipodium	GO:0030027	0.193811	119	614	119	1.72394e-05	0.000327908	1.44496	evm.model.scaffold696.20159,evm.model.scaffold390.16244,evm.model.scaffold1259.23084,evm.model.scaffold189.11449,evm.model.scaffold170.10924,evm.model.scaffold408.16694,evm.model.scaffold170.10900,evm.model.scaffold170.10918,evm.model.scaffold444.17210,evm.model.scaffold384.16145,evm.model.scaffold18.1810,evm.model.scaffold37.3474,evm.model.scaffold843.21294,evm.model.scaffold148.10326,evm.model.…
Cellular component	cell cortex	GO:0005938	0.172628	222	1286	222	2.93539e-05	0.000552579	1.28703	evm.model.scaffold298.14284,evm.model.scaffold390.16245,evm.model.scaffold29.2760,evm.model.scaffold16.1719,evm.model.scaffold1259.23084,evm.model.scaffold16.1716,evm.model.scaffold170.10925,evm.model.scaffold147.10181,evm.model.scaffold865.21425,evm.model.scaffold48.4319,evm.model.scaffold408.16691,evm.model.scaffold408.16694,evm.model.scaffold755.20576,evm.model.scaffold170.10900,evm.model.scaf…
Cellular component	plasma membrane signaling receptor complex	GO:0098802	0.204176	88	431	88	3.01505e-05	0.000561783	1.52224	evm.model.scaffold696.20159,evm.model.scaffold1018.22191,evm.model.scaffold1018.22192,evm.model.scaffold414.16787,evm.model.scaffold1620.23852,evm.model.scaffold1620.23853,evm.model.scaffold408.16691,evm.model.scaffold678.19981,evm.model.scaffold78.6885,evm.model.scaffold35.3376,evm.model.scaffold97.8035,evm.model.scaffold1164.22765,evm.model.scaffold29.2790,evm.model.scaffold248.13201,evm.model.…
Cellular component	azurophil granule membrane	GO:0035577	0.275	33	120	33	3.27721e-05	0.000604464	2.05026	evm.model.scaffold512.18175,evm.model.scaffold71.6431,evm.model.scaffold16.1739,evm.model.scaffold150.10386,evm.model.scaffold2.141,evm.model.scaffold1458.23587,evm.model.scaffold4655.24623,evm.model.scaffold30.3023,evm.model.scaffold25.2591,evm.model.scaffold3.307,evm.model.scaffold106.8463,evm.model.scaffold106.8462,evm.model.scaffold357.15439,evm.model.scaffold1561.23768,evm.model.scaffold444.…
Cellular component	azurophil granule lumen	GO:0035578	0.229167	55	240	55	3.84613e-05	0.000702303	1.70855	evm.model.scaffold1371.23418,evm.model.scaffold177.11088,evm.model.scaffold512.18181,evm.model.scaffold120.9152,evm.model.scaffold35.3375,evm.model.scaffold29.2778,evm.model.scaffold62.5973,evm.model.scaffold30.3023,evm.model.scaffold37.3492,evm.model.scaffold494.17953,evm.model.scaffold543.18523,evm.model.scaffold21.2150,evm.model.scaffold117.8955,evm.model.scaffold537.18456,evm.model.scaffold57…
Cellular component	basal part of cell	GO:0045178	0.176699	182	1030	182	4.2427e-05	0.000767046	1.31738	evm.model.scaffold390.16244,evm.model.scaffold390.16245,evm.model.scaffold4584.24619,evm.model.scaffold512.18181,evm.model.scaffold512.18175,evm.model.scaffold408.16676,evm.model.scaffold408.16694,evm.model.scaffold170.10916,evm.model.scaffold2.151,evm.model.scaffold416.16815,evm.model.scaffold40.3640,evm.model.scaffold1265.23120,evm.model.scaffold1437.23546,evm.model.scaffold78.6885,evm.model.sc…
Cellular component	nucleosome	GO:0000786	0.220641	62	281	62	4.32722e-05	0.000774658	1.64499	evm.model.scaffold678.19986,evm.model.scaffold40.3640,evm.model.scaffold111.8667,evm.model.scaffold262.13556,evm.model.scaffold12.1159,evm.model.scaffold571.18872,evm.model.scaffold37.3463,evm.model.scaffold12.1227,evm.model.scaffold148.10300,evm.model.scaffold71.6502,evm.model.scaffold324.14795,evm.model.scaffold25.2535,evm.model.scaffold106.8465,evm.model.scaffold1108.22558,evm.model.scaffold11…
Cellular component	blood microparticle	GO:0072562	0.219081	62	283	62	5.39289e-05	0.00095606	1.63336	evm.model.scaffold1620.23852,evm.model.scaffold1620.23853,evm.model.scaffold117.8888,evm.model.scaffold120.9152,evm.model.scaffold298.14276,evm.model.scaffold73.6573,evm.model.scaffold254.13345,evm.model.scaffold150.10391,evm.model.scaffold80.6989,evm.model.scaffold1341.23329,evm.model.scaffold358.15453,evm.model.scaffold678.19995,evm.model.scaffold3.307,evm.model.scaffold3.306,evm.model.scaffold…
Cellular component	actomyosin	GO:0042641	0.222656	57	256	57	6.62164e-05	0.00116261	1.66001	evm.model.scaffold390.16232,evm.model.scaffold1259.23084,evm.model.scaffold16.1716,evm.model.scaffold45.4033,evm.model.scaffold235.12902,evm.model.scaffold755.20576,evm.model.scaffold189.11439,evm.model.scaffold575.18987,evm.model.scaffold416.16815,evm.model.scaffold2.170,evm.model.scaffold1437.23546,evm.model.scaffold384.16145,evm.model.scaffold97.8033,evm.model.scaffold18.1810,evm.model.scaffol…
Cellular component	nuclear lumen	GO:0031981	0.146275	1076	7356	1076	6.83536e-05	0.0011887	1.09055	evm.model.scaffold696.20159,evm.model.scaffold298.14284,evm.model.scaffold62.6021,evm.model.scaffold1063.22357,evm.model.scaffold390.16244,evm.model.scaffold120.9121,evm.model.scaffold30.2952,evm.model.scaffold117.8843,evm.model.scaffold287.14123,evm.model.scaffold135.9765,evm.model.scaffold62.6033,evm.model.scaffold390.16236,evm.model.scaffold916.21694,evm.model.scaffold1371.23418,evm.model.scaf…
Cellular component	symbiont-containing vacuole	GO:0020003	0.444444	12	27	12	8.11231e-05	0.00139746	3.31356	evm.model.scaffold40.3640,evm.model.scaffold111.8667,evm.model.scaffold148.10300,evm.model.scaffold42.3800,evm.model.scaffold315.14610,evm.model.scaffold212.12032,evm.model.scaffold729.20378,evm.model.scaffold127.9363,evm.model.scaffold398.16388,evm.model.scaffold1168.22781,evm.model.scaffold369.15864,evm.model.scaffold6262.24721,
Cellular component	basal plasma membrane	GO:0009925	0.176101	168	954	168	9.96355e-05	0.00170032	1.31292	evm.model.scaffold390.16244,evm.model.scaffold390.16245,evm.model.scaffold4584.24619,evm.model.scaffold512.18175,evm.model.scaffold408.16676,evm.model.scaffold408.16694,evm.model.scaffold170.10916,evm.model.scaffold2.151,evm.model.scaffold416.16815,evm.model.scaffold40.3640,evm.model.scaffold1265.23120,evm.model.scaffold1437.23546,evm.model.scaffold78.6885,evm.model.scaffold29.2788,evm.model.scaf…
Cellular component	host intracellular part	GO:0033646	0.165823	262	1580	262	0.000100339	0.00169647	1.23629	evm.model.scaffold120.9114,evm.model.scaffold131.9607,evm.model.scaffold1018.22191,evm.model.scaffold1018.22193,evm.model.scaffold29.2763,evm.model.scaffold1259.23089,evm.model.scaffold16.1716,evm.model.scaffold135.9736,evm.model.scaffold160.10647,evm.model.scaffold147.10188,evm.model.scaffold113.8714,evm.model.scaffold408.16694,evm.model.scaffold189.11428,evm.model.scaffold755.20576,evm.model.sc…
Cellular component	host intracellular region	GO:0043656	0.165823	262	1580	262	0.000100339	0.00169647	1.23629	evm.model.scaffold120.9114,evm.model.scaffold131.9607,evm.model.scaffold1018.22191,evm.model.scaffold1018.22193,evm.model.scaffold29.2763,evm.model.scaffold1259.23089,evm.model.scaffold16.1716,evm.model.scaffold135.9736,evm.model.scaffold160.10647,evm.model.scaffold147.10188,evm.model.scaffold113.8714,evm.model.scaffold408.16694,evm.model.scaffold189.11428,evm.model.scaffold755.20576,evm.model.sc…
Cellular component	collagen-containing extracellular matrix	GO:0062023	0.172884	190	1099	190	0.000102163	0.0016959	1.28894	evm.model.scaffold390.16245,evm.model.scaffold408.16662,evm.model.scaffold1018.22192,evm.model.scaffold512.18175,evm.model.scaffold139.9891,evm.model.scaffold29.2760,evm.model.scaffold2.105,evm.model.scaffold584.19049,evm.model.scaffold16.1719,evm.model.scaffold390.16253,evm.model.scaffold755.20559,evm.model.scaffold1620.23853,evm.model.scaffold235.12910,evm.model.scaffold147.10188,evm.model.scaf…
Cellular component	cluster of actin-based cell projections	GO:0098862	0.189716	107	564	107	0.000109072	0.00179429	1.41443	evm.model.scaffold30.2957,evm.model.scaffold512.18181,evm.model.scaffold512.18175,evm.model.scaffold408.16676,evm.model.scaffold755.20576,evm.model.scaffold189.11439,evm.model.scaffold170.10916,evm.model.scaffold575.18987,evm.model.scaffold2.170,evm.model.scaffold2.139,evm.model.scaffold1611.23839,evm.model.scaffold150.10386,evm.model.scaffold124.9267,evm.model.scaffold21.2106,evm.model.scaffold4…
Cellular component	nucleoplasm	GO:0005654	0.146867	968	6591	968	0.000121652	0.00198337	1.09497	evm.model.scaffold696.20159,evm.model.scaffold298.14284,evm.model.scaffold62.6021,evm.model.scaffold1063.22357,evm.model.scaffold390.16244,evm.model.scaffold30.2952,evm.model.scaffold117.8843,evm.model.scaffold287.14123,evm.model.scaffold135.9765,evm.model.scaffold62.6033,evm.model.scaffold390.16236,evm.model.scaffold916.21694,evm.model.scaffold1371.23418,evm.model.scaffold208.11966,evm.model.sca…
Cellular component	condensed chromosome	GO:0000793	0.19375	93	480	93	0.000139492	0.00225409	1.4445	evm.model.scaffold208.11966,evm.model.scaffold29.2763,evm.model.scaffold414.16788,evm.model.scaffold135.9736,evm.model.scaffold48.4334,evm.model.scaffold865.21425,evm.model.scaffold45.4039,evm.model.scaffold113.8714,evm.model.scaffold45.4058,evm.model.scaffold353.15359,evm.model.scaffold1265.23117,evm.model.scaffold42.3799,evm.model.scaffold766.20667,evm.model.scaffold305.14440,evm.model.scaffold…
Cellular component	stress fiber	GO:0001725	0.227488	48	211	48	0.000139726	0.00223807	1.69604	evm.model.scaffold390.16232,evm.model.scaffold1259.23084,evm.model.scaffold16.1716,evm.model.scaffold45.4033,evm.model.scaffold235.12902,evm.model.scaffold755.20576,evm.model.scaffold189.11439,evm.model.scaffold575.18987,evm.model.scaffold416.16815,evm.model.scaffold2.170,evm.model.scaffold1437.23546,evm.model.scaffold384.16145,evm.model.scaffold97.8033,evm.model.scaffold37.3474,evm.model.scaffol…
Cellular component	contractile actin filament bundle	GO:0097517	0.227488	48	211	48	0.000139726	0.00223807	1.69604	evm.model.scaffold390.16232,evm.model.scaffold1259.23084,evm.model.scaffold16.1716,evm.model.scaffold45.4033,evm.model.scaffold235.12902,evm.model.scaffold755.20576,evm.model.scaffold189.11439,evm.model.scaffold575.18987,evm.model.scaffold416.16815,evm.model.scaffold2.170,evm.model.scaffold1437.23546,evm.model.scaffold384.16145,evm.model.scaffold97.8033,evm.model.scaffold37.3474,evm.model.scaffol…
Cellular component	adherens junction	GO:0005912	0.192698	95	493	95	0.000145828	0.00229554	1.43666	evm.model.scaffold30.2952,evm.model.scaffold117.8843,evm.model.scaffold436.17084,evm.model.scaffold408.16694,evm.model.scaffold685.20044,evm.model.scaffold2.153,evm.model.scaffold2.170,evm.model.scaffold40.3640,evm.model.scaffold73.6568,evm.model.scaffold1265.23117,evm.model.scaffold1437.23546,evm.model.scaffold78.6885,evm.model.scaffold2.117,evm.model.scaffold42.3799,evm.model.scaffold2.139,evm.…
Cellular component	organelle envelope	GO:0031967	0.154911	470	3034	470	0.00018179	0.00283717	1.15494	evm.model.scaffold696.20159,evm.model.scaffold179.11128,evm.model.scaffold66.6173,evm.model.scaffold916.21697,evm.model.scaffold512.18185,evm.model.scaffold512.18181,evm.model.scaffold512.18175,evm.model.scaffold408.16675,evm.model.scaffold29.2763,evm.model.scaffold408.16676,evm.model.scaffold438.17103,evm.model.scaffold189.11449,evm.model.scaffold755.20559,evm.model.scaffold963.21941,evm.model.s…
Cellular component	plasma membrane protein complex	GO:0098797	0.16564	242	1461	242	0.000199543	0.0030619	1.23493	evm.model.scaffold696.20159,evm.model.scaffold390.16232,evm.model.scaffold177.11084,evm.model.scaffold1018.22191,evm.model.scaffold1018.22192,evm.model.scaffold600.19221,evm.model.scaffold29.2760,evm.model.scaffold16.1719,evm.model.scaffold414.16787,evm.model.scaffold1259.23084,evm.model.scaffold438.17103,evm.model.scaffold45.4033,evm.model.scaffold1620.23852,evm.model.scaffold1620.23853,evm.mode…
Cellular component	cortical cytoskeleton	GO:0030863	0.192719	90	467	90	0.000214205	0.00325949	1.43682	evm.model.scaffold170.10925,evm.model.scaffold408.16694,evm.model.scaffold755.20576,evm.model.scaffold189.11439,evm.model.scaffold685.20044,evm.model.scaffold575.18987,evm.model.scaffold2.170,evm.model.scaffold115.8765,evm.model.scaffold97.8033,evm.model.scaffold539.18493,evm.model.scaffold539.18492,evm.model.scaffold37.3474,evm.model.scaffold80.6989,evm.model.scaffold479.17731,evm.model.scaffold…
Cellular component	host cell nucleus	GO:0042025	0.172518	172	997	172	0.000240651	0.00363165	1.2862	evm.model.scaffold120.9114,evm.model.scaffold131.9607,evm.model.scaffold1018.22191,evm.model.scaffold1018.22193,evm.model.scaffold1259.23089,evm.model.scaffold16.1716,evm.model.scaffold135.9736,evm.model.scaffold160.10647,evm.model.scaffold147.10188,evm.model.scaffold113.8714,evm.model.scaffold408.16694,evm.model.scaffold189.11428,evm.model.scaffold755.20576,evm.model.scaffold170.10905,evm.model.…
Cellular component	basolateral plasma membrane	GO:0016323	0.17619	148	840	148	0.000248696	0.00372229	1.31359	evm.model.scaffold390.16244,evm.model.scaffold390.16245,evm.model.scaffold4584.24619,evm.model.scaffold512.18175,evm.model.scaffold408.16676,evm.model.scaffold408.16694,evm.model.scaffold170.10916,evm.model.scaffold2.151,evm.model.scaffold416.16815,evm.model.scaffold40.3640,evm.model.scaffold29.2788,evm.model.scaffold1175.22803,evm.model.scaffold29.2778,evm.model.scaffold150.10386,evm.model.scaff…
Cellular component	NLRP3 inflammasome complex	GO:0072559	0.454545	10	22	10	0.00025639	0.00380624	3.38886	evm.model.scaffold363.15631,evm.model.scaffold7897.24780,evm.model.scaffold809.21010,evm.model.scaffold24.2437,evm.model.scaffold1392.23461,evm.model.scaffold186.11387,evm.model.scaffold195.11636,evm.model.scaffold368.15806,evm.model.scaffold368.15808,evm.model.scaffold564.18750,
Cellular component	tertiary granule lumen	GO:1904724	0.251969	32	127	32	0.000256596	0.00377859	1.87855	evm.model.scaffold390.16232,evm.model.scaffold408.16681,evm.model.scaffold139.9891,evm.model.scaffold170.10916,evm.model.scaffold293.14206,evm.model.scaffold35.3370,evm.model.scaffold234.12710,evm.model.scaffold69.6333,evm.model.scaffold688.20068,evm.model.scaffold537.18456,evm.model.scaffold274.13801,evm.model.scaffold107.8515,evm.model.scaffold87.7315,evm.model.scaffold338.15052,evm.model.scaff…
Cellular component	inflammasome complex	GO:0061702	0.382353	13	34	13	0.000260919	0.0038115	2.85063	evm.model.scaffold363.15631,evm.model.scaffold37.3461,evm.model.scaffold7897.24780,evm.model.scaffold809.21010,evm.model.scaffold24.2437,evm.model.scaffold1392.23461,evm.model.scaffold225.12449,evm.model.scaffold186.11387,evm.model.scaffold225.12450,evm.model.scaffold195.11636,evm.model.scaffold368.15806,evm.model.scaffold368.15808,evm.model.scaffold564.18750,
Cellular component	host intracellular membrane-bounded organelle	GO:0033648	0.166289	220	1323	220	0.000312018	0.00452179	1.23977	evm.model.scaffold120.9114,evm.model.scaffold131.9607,evm.model.scaffold1018.22191,evm.model.scaffold1018.22193,evm.model.scaffold1259.23089,evm.model.scaffold16.1716,evm.model.scaffold135.9736,evm.model.scaffold160.10647,evm.model.scaffold147.10188,evm.model.scaffold113.8714,evm.model.scaffold408.16694,evm.model.scaffold189.11428,evm.model.scaffold755.20576,evm.model.scaffold170.10905,evm.model.…
Cellular component	nuclear envelope lumen	GO:0005641	0.358974	14	39	14	0.000329933	0.00467021	2.67633	evm.model.scaffold696.20159,evm.model.scaffold457.17418,evm.model.scaffold73.6573,evm.model.scaffold353.15363,evm.model.scaffold256.13400,evm.model.scaffold1458.23587,evm.model.scaffold252.13309,evm.model.scaffold72.6541,evm.model.scaffold1192.22843,evm.model.scaffold581.19028,evm.model.scaffold154.10487,evm.model.scaffold1.40,evm.model.scaffold511.18159,evm.model.scaffold67.6226,
Cellular component	photosynthetic membrane	GO:0034357	0.20598	62	301	62	0.000330702	0.00464509	1.53568	evm.model.scaffold512.18182,evm.model.scaffold48.4330,evm.model.scaffold120.9157,evm.model.scaffold71.6431,evm.model.scaffold111.8662,evm.model.scaffold457.17408,evm.model.scaffold1655.23898,evm.model.scaffold1201.22883,evm.model.scaffold95.7916,evm.model.scaffold75.6623,evm.model.scaffold487.17893,evm.model.scaffold71.6502,evm.model.scaffold494.17960,evm.model.scaffold59.5794,evm.model.scaffold5…
Cellular component	FHF complex	GO:0070695	0.666667	6	9	6	0.000338032	0.00471181	4.97033	evm.model.scaffold58.5755,evm.model.scaffold319.14680,evm.model.scaffold155.10529,evm.model.scaffold619.19474,evm.model.scaffold336.15014,evm.model.scaffold1020.22201,
Cellular component	pronucleus	GO:0045120	0.340909	15	44	15	0.000389936	0.00539411	2.54165	evm.model.scaffold62.6021,evm.model.scaffold29.2763,evm.model.scaffold963.21933,evm.model.scaffold78.6904,evm.model.scaffold59.5848,evm.model.scaffold591.19142,evm.model.scaffold250.13260,evm.model.scaffold12.1273,evm.model.scaffold427.16959,evm.model.scaffold606.19289,evm.model.scaffold290.14143,evm.model.scaffold129.9480,evm.model.scaffold381.16032,evm.model.scaffold120.9029,evm.model.scaffold4…
Cellular component	host intracellular organelle	GO:0033647	0.165414	220	1330	220	0.000420392	0.00577169	1.23324	evm.model.scaffold120.9114,evm.model.scaffold131.9607,evm.model.scaffold1018.22191,evm.model.scaffold1018.22193,evm.model.scaffold1259.23089,evm.model.scaffold16.1716,evm.model.scaffold135.9736,evm.model.scaffold160.10647,evm.model.scaffold147.10188,evm.model.scaffold113.8714,evm.model.scaffold408.16694,evm.model.scaffold189.11428,evm.model.scaffold755.20576,evm.model.scaffold170.10905,evm.model.…
Cellular component	protein complex involved in cell adhesion	GO:0098636	0.287671	21	73	21	0.000436129	0.00594307	2.14473	evm.model.scaffold696.20159,evm.model.scaffold916.21697,evm.model.scaffold248.13201,evm.model.scaffold148.10355,evm.model.scaffold150.10395,evm.model.scaffold12.1140,evm.model.scaffold78.6910,evm.model.scaffold59.5825,evm.model.scaffold59.5865,evm.model.scaffold423.16901,evm.model.scaffold250.13258,evm.model.scaffold261.13526,evm.model.scaffold192.11550,evm.model.scaffold110.8601,evm.model.scaffo…
Cellular component	actin filament	GO:0005884	0.202572	63	311	63	0.000474357	0.00641612	1.51028	evm.model.scaffold390.16238,evm.model.scaffold916.21697,evm.model.scaffold1259.23084,evm.model.scaffold755.20576,evm.model.scaffold170.10900,evm.model.scaffold189.11439,evm.model.scaffold685.20044,evm.model.scaffold575.18987,evm.model.scaffold115.8765,evm.model.scaffold1201.22889,evm.model.scaffold37.3474,evm.model.scaffold843.21294,evm.model.scaffold75.6620,evm.model.scaffold24.2317,evm.model.sc…
Cellular component	photosystem II	GO:0009523	0.252174	29	115	29	0.000480672	0.00645373	1.88008	evm.model.scaffold111.8662,evm.model.scaffold457.17408,evm.model.scaffold1201.22883,evm.model.scaffold95.7916,evm.model.scaffold75.6623,evm.model.scaffold59.5793,evm.model.scaffold90.7675,evm.model.scaffold1108.22558,evm.model.scaffold103.8396,evm.model.scaffold10.1030,evm.model.scaffold49.4515,evm.model.scaffold274.13831,evm.model.scaffold377.15973,evm.model.scaffold4.395,evm.model.scaffold623.1…
Cellular component	contractile fiber	GO:0043292	0.174185	139	798	139	0.00061903	0.00825072	1.29864	evm.model.scaffold390.16238,evm.model.scaffold512.18181,evm.model.scaffold408.16681,evm.model.scaffold1259.23084,evm.model.scaffold755.20576,evm.model.scaffold189.11439,evm.model.scaffold170.10916,evm.model.scaffold457.17419,evm.model.scaffold416.16815,evm.model.scaffold706.20226,evm.model.scaffold2.170,evm.model.scaffold1265.23117,evm.model.scaffold1437.23546,evm.model.scaffold115.8765,evm.model…
Cellular component	actin filament bundle	GO:0032432	0.207692	54	260	54	0.000629486	0.00832928	1.54845	evm.model.scaffold390.16232,evm.model.scaffold1259.23084,evm.model.scaffold16.1716,evm.model.scaffold45.4033,evm.model.scaffold235.12902,evm.model.scaffold170.10925,evm.model.scaffold755.20576,evm.model.scaffold189.11439,evm.model.scaffold575.18987,evm.model.scaffold416.16815,evm.model.scaffold2.170,evm.model.scaffold1437.23546,evm.model.scaffold115.8765,evm.model.scaffold384.16145,evm.model.scaf…
Cellular component	anchored component of membrane	GO:0031225	0.187919	84	447	84	0.000769075	0.0101031	1.40103	evm.model.scaffold29.2760,evm.model.scaffold16.1719,evm.model.scaffold414.16781,evm.model.scaffold117.8888,evm.model.scaffold408.16694,evm.model.scaffold170.10905,evm.model.scaffold170.10916,evm.model.scaffold2.151,evm.model.scaffold1265.23117,evm.model.scaffold444.17210,evm.model.scaffold73.6571,evm.model.scaffold444.17222,evm.model.scaffold539.18494,evm.model.scaffold351.15329,evm.model.scaffol…
Cellular component	nuclear membrane	GO:0031965	0.175809	125	711	125	0.000795474	0.0103753	1.31074	evm.model.scaffold696.20159,evm.model.scaffold916.21697,evm.model.scaffold160.10647,evm.model.scaffold48.4319,evm.model.scaffold48.4348,evm.model.scaffold162.10703,evm.model.scaffold71.6457,evm.model.scaffold457.17418,evm.model.scaffold353.15363,evm.model.scaffold35.3370,evm.model.scaffold29.2788,evm.model.scaffold29.2782,evm.model.scaffold124.9258,evm.model.scaffold7.834,evm.model.scaffold382.16…
Cellular component	endocytic patch	GO:0061645	0.319149	15	47	15	0.000860882	0.0111487	2.37942	evm.model.scaffold103.8358,evm.model.scaffold1015.22176,evm.model.scaffold302.14360,evm.model.scaffold367.15717,evm.model.scaffold264.13596,evm.model.scaffold427.16957,evm.model.scaffold275.13879,evm.model.scaffold220.12351,evm.model.scaffold54.5555,evm.model.scaffold50.4553,evm.model.scaffold5.577,evm.model.scaffold1483.23634,evm.model.scaffold380.16025,evm.model.scaffold396.16357,evm.model.scaf…
Cellular component	actin cortical patch	GO:0030479	0.319149	15	47	15	0.000860882	0.0111487	2.37942	evm.model.scaffold103.8358,evm.model.scaffold1015.22176,evm.model.scaffold302.14360,evm.model.scaffold367.15717,evm.model.scaffold264.13596,evm.model.scaffold427.16957,evm.model.scaffold275.13879,evm.model.scaffold220.12351,evm.model.scaffold54.5555,evm.model.scaffold50.4553,evm.model.scaffold5.577,evm.model.scaffold1483.23634,evm.model.scaffold380.16025,evm.model.scaffold396.16357,evm.model.scaf…
Cellular component	thylakoid	GO:0009579	0.198113	63	318	63	0.000865071	0.0110463	1.47703	evm.model.scaffold512.18182,evm.model.scaffold48.4330,evm.model.scaffold120.9157,evm.model.scaffold71.6431,evm.model.scaffold111.8662,evm.model.scaffold457.17408,evm.model.scaffold1655.23898,evm.model.scaffold1201.22883,evm.model.scaffold95.7916,evm.model.scaffold75.6623,evm.model.scaffold487.17893,evm.model.scaffold71.6502,evm.model.scaffold494.17960,evm.model.scaffold59.5794,evm.model.scaffold5…
Cellular component	organelle outer membrane	GO:0031968	0.188372	81	430	81	0.000878111	0.0111349	1.40441	evm.model.scaffold512.18185,evm.model.scaffold512.18181,evm.model.scaffold408.16675,evm.model.scaffold170.10923,evm.model.scaffold62.6035,evm.model.scaffold6.606,evm.model.scaffold115.8768,evm.model.scaffold29.2784,evm.model.scaffold97.8041,evm.model.scaffold457.17408,evm.model.scaffold382.16099,evm.model.scaffold1458.23587,evm.model.scaffold272.13745,evm.model.scaffold18.1847,evm.model.scaffold9…
Cellular component	cell-cell contact zone	GO:0044291	0.204724	52	254	52	0.00110191	0.0138765	1.52632	evm.model.scaffold916.21697,evm.model.scaffold390.16253,evm.model.scaffold408.16694,evm.model.scaffold2.170,evm.model.scaffold384.16145,evm.model.scaffold97.8033,evm.model.scaffold35.3378,evm.model.scaffold843.21294,evm.model.scaffold24.2338,evm.model.scaffold479.17731,evm.model.scaffold59.5794,evm.model.scaffold59.5793,evm.model.scaffold11.1059,evm.model.scaffold69.6333,evm.model.scaffold80.7040…
Cellular component	endoplasmic reticulum	GO:0005783	0.148569	628	4227	628	0.00114034	0.0142621	1.10765	evm.model.scaffold30.2952,evm.model.scaffold66.6173,evm.model.scaffold117.8843,evm.model.scaffold916.21697,evm.model.scaffold390.16236,evm.model.scaffold390.16232,evm.model.scaffold120.9110,evm.model.scaffold66.6185,evm.model.scaffold512.18181,evm.model.scaffold512.18175,evm.model.scaffold1259.23089,evm.model.scaffold1259.23085,evm.model.scaffold29.2760,evm.model.scaffold2.100,evm.model.scaffold1…
Cellular component	sarcolemma	GO:0042383	0.181996	93	511	93	0.00120709	0.0149942	1.35687	evm.model.scaffold696.20159,evm.model.scaffold390.16245,evm.model.scaffold1259.23084,evm.model.scaffold438.17103,evm.model.scaffold408.16694,evm.model.scaffold755.20576,evm.model.scaffold189.11439,evm.model.scaffold706.20226,evm.model.scaffold2.170,evm.model.scaffold293.14207,evm.model.scaffold115.8765,evm.model.scaffold29.2788,evm.model.scaffold75.6618,evm.model.scaffold148.10355,evm.model.scaff…
Cellular component	cortical actin cytoskeleton	GO:0030864	0.191667	69	360	69	0.00127707	0.0157562	1.42897	evm.model.scaffold170.10925,evm.model.scaffold408.16694,evm.model.scaffold755.20576,evm.model.scaffold189.11439,evm.model.scaffold685.20044,evm.model.scaffold575.18987,evm.model.scaffold2.170,evm.model.scaffold115.8765,evm.model.scaffold97.8033,evm.model.scaffold37.3474,evm.model.scaffold80.6989,evm.model.scaffold25.2552,evm.model.scaffold3.306,evm.model.scaffold682.20024,evm.model.scaffold69.633…
Cellular component	endoplasmic reticulum lumen	GO:0005788	0.172973	128	740	128	0.00130487	0.0159913	1.2896	evm.model.scaffold2.100,evm.model.scaffold147.10188,evm.model.scaffold120.9157,evm.model.scaffold120.9152,evm.model.scaffold298.14276,evm.model.scaffold2.153,evm.model.scaffold73.6585,evm.model.scaffold73.6573,evm.model.scaffold706.20229,evm.model.scaffold706.20226,evm.model.scaffold397.16383,evm.model.scaffold293.14207,evm.model.scaffold293.14209,evm.model.scaffold353.15367,evm.model.scaffold73.…
Cellular component	photosystem	GO:0009521	0.226667	34	150	34	0.00130755	0.0159172	1.68991	evm.model.scaffold48.4330,evm.model.scaffold111.8662,evm.model.scaffold457.17408,evm.model.scaffold1201.22883,evm.model.scaffold95.7916,evm.model.scaffold75.6623,evm.model.scaffold71.6502,evm.model.scaffold59.5793,evm.model.scaffold47.4198,evm.model.scaffold90.7675,evm.model.scaffold1108.22558,evm.model.scaffold103.8396,evm.model.scaffold665.19860,evm.model.scaffold10.1030,evm.model.scaffold49.45…
Cellular component	dense fibrillar component	GO:0001651	0.409091	9	22	9	0.00132428	0.0160142	3.04998	evm.model.scaffold29.2760,evm.model.scaffold16.1719,evm.model.scaffold351.15272,evm.model.scaffold75.6681,evm.model.scaffold88.7514,evm.model.scaffold835.21200,evm.model.scaffold4.371,evm.model.scaffold245.13090,evm.model.scaffold351.15227,
Cellular component	centriolar satellite	GO:0034451	0.206897	48	232	48	0.0013267	0.0159379	1.54252	evm.model.scaffold390.16244,evm.model.scaffold408.16694,evm.model.scaffold62.6035,evm.model.scaffold595.19179,evm.model.scaffold384.16146,evm.model.scaffold18.1810,evm.model.scaffold21.2105,evm.model.scaffold95.7922,evm.model.scaffold24.2328,evm.model.scaffold24.2356,evm.model.scaffold234.12702,evm.model.scaffold32.3145,evm.model.scaffold688.20066,evm.model.scaffold429.16989,evm.model.scaffold588…
Cellular component	pseudopodium	GO:0031143	0.245283	26	106	26	0.00141946	0.0169408	1.82871	evm.model.scaffold177.11088,evm.model.scaffold117.8887,evm.model.scaffold755.20576,evm.model.scaffold170.10900,evm.model.scaffold189.11439,evm.model.scaffold685.20044,evm.model.scaffold80.6989,evm.model.scaffold48.4300,evm.model.scaffold32.3110,evm.model.scaffold32.3107,evm.model.scaffold220.12329,evm.model.scaffold32.3108,evm.model.scaffold571.18902,evm.model.scaffold14.1540,evm.model.scaffold68…
Cellular component	mitochondrial outer membrane	GO:0005741	0.189702	70	369	70	0.00156482	0.0184346	1.41432	evm.model.scaffold512.18185,evm.model.scaffold512.18181,evm.model.scaffold408.16675,evm.model.scaffold170.10923,evm.model.scaffold62.6035,evm.model.scaffold6.606,evm.model.scaffold115.8768,evm.model.scaffold29.2784,evm.model.scaffold97.8041,evm.model.scaffold457.17408,evm.model.scaffold1458.23587,evm.model.scaffold272.13745,evm.model.scaffold18.1847,evm.model.scaffold95.7930,evm.model.scaffold148…
Cellular component	brush border	GO:0005903	0.185446	79	426	79	0.00159238	0.018639	1.38259	evm.model.scaffold30.2957,evm.model.scaffold408.16676,evm.model.scaffold755.20576,evm.model.scaffold189.11439,evm.model.scaffold170.10916,evm.model.scaffold575.18987,evm.model.scaffold2.170,evm.model.scaffold150.10386,evm.model.scaffold124.9267,evm.model.scaffold4655.24623,evm.model.scaffold351.15272,evm.model.scaffold18.1889,evm.model.scaffold43.3910,evm.model.scaffold3.306,evm.model.scaffold47.…
Cellular component	immunoglobulin complex	GO:0019814	0.25	24	96	24	0.00160967	0.0187214	1.86388	evm.model.scaffold1620.23856,evm.model.scaffold1620.23852,evm.model.scaffold1620.23853,evm.model.scaffold678.19981,evm.model.scaffold571.18872,evm.model.scaffold62.5976,evm.model.scaffold678.19995,evm.model.scaffold103.8379,evm.model.scaffold503.18040,evm.model.scaffold503.18041,evm.model.scaffold591.19142,evm.model.scaffold88.7525,evm.model.scaffold59.5801,evm.model.scaffold275.13879,evm.model.s…
Cellular component	fascia adherens	GO:0005916	0.3	15	50	15	0.00174296	0.0201433	2.23665	evm.model.scaffold2.170,evm.model.scaffold97.8033,evm.model.scaffold88.7469,evm.model.scaffold19.1958,evm.model.scaffold72.6546,evm.model.scaffold181.11215,evm.model.scaffold953.21890,evm.model.scaffold1.4,evm.model.scaffold1309.23224,evm.model.scaffold144.10096,evm.model.scaffold44.3938,evm.model.scaffold125.9284,evm.model.scaffold41.3676,evm.model.scaffold145.10124,evm.model.scaffold564.18767,
Cellular component	envelope	GO:0031975	0.150135	501	3337	501	0.00178402	0.0204882	1.11933	evm.model.scaffold696.20159,evm.model.scaffold179.11128,evm.model.scaffold66.6173,evm.model.scaffold916.21697,evm.model.scaffold512.18185,evm.model.scaffold512.18181,evm.model.scaffold600.19221,evm.model.scaffold512.18175,evm.model.scaffold408.16675,evm.model.scaffold29.2763,evm.model.scaffold408.16676,evm.model.scaffold438.17103,evm.model.scaffold189.11449,evm.model.scaffold755.20559,evm.model.s…
Cellular component	actin-based cell projection	GO:0098858	0.173217	119	687	119	0.00180049	0.0205481	1.29142	evm.model.scaffold390.16244,evm.model.scaffold916.21697,evm.model.scaffold390.16232,evm.model.scaffold512.18181,evm.model.scaffold512.18175,evm.model.scaffold16.1716,evm.model.scaffold170.10925,evm.model.scaffold53352.25109,evm.model.scaffold170.10918,evm.model.scaffold685.20044,evm.model.scaffold27.2677,evm.model.scaffold575.18987,evm.model.scaffold416.16815,evm.model.scaffold111.8662,evm.model.…
Cellular component	phagocytic cup	GO:0001891	0.236842	27	114	27	0.00201521	0.0228557	1.76578	evm.model.scaffold62.6035,evm.model.scaffold755.20576,evm.model.scaffold189.11439,evm.model.scaffold685.20044,evm.model.scaffold575.18987,evm.model.scaffold382.16087,evm.model.scaffold75.6623,evm.model.scaffold840.21268,evm.model.scaffold1475.23623,evm.model.scaffold220.12329,evm.model.scaffold278.13954,evm.model.scaffold181.11244,evm.model.scaffold215.12106,evm.model.scaffold623.19521,evm.model.…
Cellular component	ficolin-1-rich granule lumen	GO:1904813	0.198502	53	267	53	0.00202852	0.0228647	1.47993	evm.model.scaffold408.16681,evm.model.scaffold139.9891,evm.model.scaffold2.170,evm.model.scaffold293.14206,evm.model.scaffold35.3370,evm.model.scaffold75.6618,evm.model.scaffold457.17408,evm.model.scaffold150.10387,evm.model.scaffold82.7080,evm.model.scaffold494.17953,evm.model.scaffold3.306,evm.model.scaffold117.8940,evm.model.scaffold29.2809,evm.model.scaffold47.4217,evm.model.scaffold220.12342…
Cellular component	flotillin complex	GO:0016600	0.34375	11	32	11	0.00212386	0.0237925	2.56283	evm.model.scaffold1259.23084,evm.model.scaffold408.16694,evm.model.scaffold408.16708,evm.model.scaffold6.672,evm.model.scaffold604.19261,evm.model.scaffold88.7442,evm.model.scaffold265.13641,evm.model.scaffold155.10517,evm.model.scaffold546.18583,evm.model.scaffold403.16530,evm.model.scaffold248.13131,
Cellular component	stereocilium bundle	GO:0032421	0.213483	38	178	38	0.00225052	0.0250576	1.59162	evm.model.scaffold512.18181,evm.model.scaffold512.18175,evm.model.scaffold575.18987,evm.model.scaffold2.139,evm.model.scaffold1611.23839,evm.model.scaffold21.2106,evm.model.scaffold80.6989,evm.model.scaffold25.2552,evm.model.scaffold47.4182,evm.model.scaffold83.7136,evm.model.scaffold117.8955,evm.model.scaffold367.15737,evm.model.scaffold6.742,evm.model.scaffold770.20684,evm.model.scaffold191.115…
Cellular component	mast cell granule	GO:0042629	0.236364	26	110	26	0.00248746	0.0270363	1.76221	evm.model.scaffold16.1708,evm.model.scaffold40.3636,evm.model.scaffold148.10356,evm.model.scaffold148.10355,evm.model.scaffold148.10357,evm.model.scaffold82.7099,evm.model.scaffold351.15266,evm.model.scaffold59.5793,evm.model.scaffold688.20072,evm.model.scaffold49.4525,evm.model.scaffold49.4526,evm.model.scaffold49.4527,evm.model.scaffold49.4522,evm.model.scaffold22.2170,evm.model.scaffold568.188…
Cellular component	myofibril	GO:0030016	0.169761	128	754	128	0.00260867	0.028186	1.26566	evm.model.scaffold390.16238,evm.model.scaffold512.18181,evm.model.scaffold408.16681,evm.model.scaffold1259.23084,evm.model.scaffold755.20576,evm.model.scaffold189.11439,evm.model.scaffold170.10916,evm.model.scaffold457.17419,evm.model.scaffold416.16815,evm.model.scaffold706.20226,evm.model.scaffold2.170,evm.model.scaffold1265.23117,evm.model.scaffold1437.23546,evm.model.scaffold115.8765,evm.model…
Cellular component	female pronucleus	GO:0001939	0.4375	7	16	7	0.00292313	0.0313979	3.26178	evm.model.scaffold62.6021,evm.model.scaffold963.21933,evm.model.scaffold78.6904,evm.model.scaffold12.1273,evm.model.scaffold290.14143,evm.model.scaffold381.16032,evm.model.scaffold404.16571,
Cellular component	platelet alpha granule lumen	GO:0031093	0.230769	27	117	27	0.00298682	0.0318943	1.7205	evm.model.scaffold438.17103,evm.model.scaffold298.14276,evm.model.scaffold82.7080,evm.model.scaffold420.16846,evm.model.scaffold174.11016,evm.model.scaffold655.19800,evm.model.scaffold367.15730,evm.model.scaffold47.4217,evm.model.scaffold47.4233,evm.model.scaffold1239.23037,evm.model.scaffold102.8294,evm.model.scaffold88.7469,evm.model.scaffold107.8515,evm.model.scaffold252.13298,evm.model.scaffo…
Cellular component	platelet alpha granule membrane	GO:0031092	0.315789	12	38	12	0.00305882	0.0324733	2.35437	evm.model.scaffold512.18175,evm.model.scaffold117.8888,evm.model.scaffold226.12488,evm.model.scaffold59.5794,evm.model.scaffold106.8465,evm.model.scaffold59.5865,evm.model.scaffold252.13298,evm.model.scaffold41.3709,evm.model.scaffold51.4644,evm.model.scaffold196.11668,evm.model.scaffold860.21370,evm.model.scaffold147.10224,
Cellular component	thylakoid membrane	GO:0042651	0.193548	54	279	54	0.00325986	0.0342098	1.443	evm.model.scaffold48.4330,evm.model.scaffold120.9157,evm.model.scaffold71.6431,evm.model.scaffold111.8662,evm.model.scaffold457.17408,evm.model.scaffold1655.23898,evm.model.scaffold1201.22883,evm.model.scaffold95.7916,evm.model.scaffold75.6623,evm.model.scaffold487.17893,evm.model.scaffold71.6502,evm.model.scaffold494.17960,evm.model.scaffold47.4198,evm.model.scaffold90.7675,evm.model.scaffold110…
Cellular component	aleurone grain	GO:0033095	0.344828	10	29	10	0.00326622	0.0340807	2.57086	evm.model.scaffold755.20559,evm.model.scaffold274.13833,evm.model.scaffold780.20791,evm.model.scaffold780.20799,evm.model.scaffold780.20780,evm.model.scaffold780.20788,evm.model.scaffold780.20774,evm.model.scaffold780.20773,evm.model.scaffold780.20779,evm.model.scaffold101.8257,
Cellular component	postsynaptic density	GO:0014069	0.162639	175	1076	175	0.00331653	0.034409	1.21256	evm.model.scaffold120.9114,evm.model.scaffold66.6185,evm.model.scaffold512.18181,evm.model.scaffold390.16215,evm.model.scaffold457.17418,evm.model.scaffold564.18812,evm.model.scaffold71.6443,evm.model.scaffold12.1167,evm.model.scaffold111.8662,evm.model.scaffold115.8765,evm.model.scaffold97.8035,evm.model.scaffold29.2788,evm.model.scaffold1164.22765,evm.model.scaffold382.16087,evm.model.scaffold8…
Cellular component	early endosome	GO:0005769	0.164882	154	934	154	0.00336348	0.034699	1.22928	evm.model.scaffold390.16245,evm.model.scaffold131.9607,evm.model.scaffold2.101,evm.model.scaffold60.5900,evm.model.scaffold117.8887,evm.model.scaffold48.4319,evm.model.scaffold408.16694,evm.model.scaffold120.9153,evm.model.scaffold62.6035,evm.model.scaffold390.16215,evm.model.scaffold162.10703,evm.model.scaffold179.11130,evm.model.scaffold179.11133,evm.model.scaffold457.17418,evm.model.scaffold19…
Cellular component	clathrin-coated pit	GO:0005905	0.206186	40	194	40	0.00338945	0.0347704	1.53722	evm.model.scaffold66.6178,evm.model.scaffold189.11449,evm.model.scaffold457.17418,evm.model.scaffold539.18493,evm.model.scaffold539.18492,evm.model.scaffold382.16087,evm.model.scaffold37.3474,evm.model.scaffold24.2317,evm.model.scaffold23.2250,evm.model.scaffold763.20637,evm.model.scaffold302.14360,evm.model.scaffold14.1548,evm.model.scaffold767.20671,evm.model.scaffold6.676,evm.model.scaffold264…
Cellular component	type III protein secretion system complex	GO:0030257	0.555556	5	9	5	0.00340566	0.0347416	4.14195	evm.model.scaffold130.9571,evm.model.scaffold130.9570,evm.model.scaffold130.9574,evm.model.scaffold130.9573,evm.model.scaffold130.9572,
Cellular component	outer kinetochore	GO:0000940	0.36	9	25	9	0.00373474	0.0378869	2.68398	evm.model.scaffold29.2763,evm.model.scaffold113.8714,evm.model.scaffold37.3455,evm.model.scaffold95.7929,evm.model.scaffold76.6736,evm.model.scaffold423.16903,evm.model.scaffold103.8343,evm.model.scaffold243.13033,evm.model.scaffold118.8994,
Cellular component	pericentriolar material	GO:0000242	0.271186	16	59	16	0.00388726	0.037958	2.02183	evm.model.scaffold854.21345,evm.model.scaffold248.13201,evm.model.scaffold75.6639,evm.model.scaffold78.6910,evm.model.scaffold764.20646,evm.model.scaffold494.17951,evm.model.scaffold59.5865,evm.model.scaffold261.13526,evm.model.scaffold443.17173,evm.model.scaffold601.19232,evm.model.scaffold454.17339,evm.model.scaffold362.15586,evm.model.scaffold336.15014,evm.model.scaffold145.10109,evm.model.sca…
Cellular component	NADPH oxidase complex	GO:0043020	0.380952	8	21	8	0.00415083	0.0403161	2.84019	evm.model.scaffold390.16232,evm.model.scaffold45.4033,evm.model.scaffold364.15658,evm.model.scaffold22.2219,evm.model.scaffold107.8491,evm.model.scaffold732.20397,evm.model.scaffold850.21325,evm.model.scaffold578.19006,
Cellular component	cytolytic granule	GO:0044194	0.380952	8	21	8	0.00415083	0.0403161	2.84019	evm.model.scaffold170.10905,evm.model.scaffold75.6656,evm.model.scaffold250.13260,evm.model.scaffold1396.23466,evm.model.scaffold1396.23465,evm.model.scaffold30.2822,evm.model.scaffold394.16323,evm.model.scaffold466.17551,
Cellular component	kinetochore	GO:0000776	0.196653	47	239	47	0.00422156	0.0405714	1.46614	evm.model.scaffold29.2763,evm.model.scaffold135.9736,evm.model.scaffold48.4334,evm.model.scaffold45.4039,evm.model.scaffold113.8714,evm.model.scaffold45.4058,evm.model.scaffold353.15359,evm.model.scaffold766.20667,evm.model.scaffold37.3456,evm.model.scaffold37.3455,evm.model.scaffold382.16098,evm.model.scaffold95.7917,evm.model.scaffold95.7929,evm.model.scaffold95.7922,evm.model.scaffold641.19732…
Cellular component	periplasmic flagellum	GO:0055040	0.461538	6	13	6	0.00426861	0.0408088	3.441	evm.model.scaffold147.10191,evm.model.scaffold346.15118,evm.model.scaffold323.14763,evm.model.scaffold173.11008,evm.model.scaffold419.16841,evm.model.scaffold511.18159,
Cellular component	histone locus body	GO:0035363	0.461538	6	13	6	0.00426861	0.0408088	3.441	evm.model.scaffold117.8940,evm.model.scaffold322.14754,evm.model.scaffold350.15198,evm.model.scaffold350.15199,evm.model.scaffold452.17317,evm.model.scaffold229.12525,
Cellular component	extrinsic component of membrane	GO:0019898	0.165476	139	840	139	0.00454755	0.043025	1.23371	evm.model.scaffold390.16245,evm.model.scaffold177.11084,evm.model.scaffold1018.22192,evm.model.scaffold408.16675,evm.model.scaffold436.17086,evm.model.scaffold1494.23658,evm.model.scaffold60.5911,evm.model.scaffold390.16215,evm.model.scaffold170.10905,evm.model.scaffold162.10703,evm.model.scaffold170.10916,evm.model.scaffold2.151,evm.model.scaffold2.153,evm.model.scaffold27.2677,evm.model.scaffol…
Cellular component	lateral plasma membrane	GO:0016328	0.193676	49	253	49	0.00482414	0.0454066	1.44395	evm.model.scaffold1259.23084,evm.model.scaffold35.3378,evm.model.scaffold148.10326,evm.model.scaffold12.1214,evm.model.scaffold37.3498,evm.model.scaffold479.17731,evm.model.scaffold230.12590,evm.model.scaffold968.21954,evm.model.scaffold69.6333,evm.model.scaffold159.10610,evm.model.scaffold444.17189,evm.model.scaffold275.13856,evm.model.scaffold275.13854,evm.model.scaffold182.11281,evm.model.scaf…
Cellular component	virion membrane	GO:0055036	0.174853	89	509	89	0.00488791	0.0457709	1.30361	evm.model.scaffold390.16233,evm.model.scaffold66.6184,evm.model.scaffold1977.24163,evm.model.scaffold135.9736,evm.model.scaffold147.10191,evm.model.scaffold755.20576,evm.model.scaffold189.11439,evm.model.scaffold963.21932,evm.model.scaffold293.14206,evm.model.scaffold384.16137,evm.model.scaffold64.6098,evm.model.scaffold18.1810,evm.model.scaffold843.21294,evm.model.scaffold21.2107,evm.model.scaff…
Cellular component	chromosome	GO:0005694	0.149204	450	3016	450	0.00491357	0.0457764	1.11239	evm.model.scaffold62.6021,evm.model.scaffold1063.22357,evm.model.scaffold287.14123,evm.model.scaffold916.21694,evm.model.scaffold208.11966,evm.model.scaffold30.2986,evm.model.scaffold408.16681,evm.model.scaffold29.2763,evm.model.scaffold1776.24029,evm.model.scaffold414.16788,evm.model.scaffold584.19055,evm.model.scaffold135.9736,evm.model.scaffold48.4334,evm.model.scaffold152.10438,evm.model.scaf…
Cellular component	external encapsulating structure	GO:0030312	0.154011	288	1870	288	0.0049889	0.0462423	1.14823	evm.model.scaffold390.16245,evm.model.scaffold408.16662,evm.model.scaffold30.2952,evm.model.scaffold117.8843,evm.model.scaffold1018.22192,evm.model.scaffold600.19221,evm.model.scaffold35.3355,evm.model.scaffold35.3354,evm.model.scaffold512.18175,evm.model.scaffold1259.23089,evm.model.scaffold408.16676,evm.model.scaffold139.9891,evm.model.scaffold29.2760,evm.model.scaffold2.105,evm.model.scaffold5…
Cellular component	endolysosome	GO:0036019	0.346154	9	26	9	0.00504171	0.0464958	2.58075	evm.model.scaffold1432.23535,evm.model.scaffold75.6618,evm.model.scaffold274.13801,evm.model.scaffold220.12351,evm.model.scaffold585.19069,evm.model.scaffold136.9810,evm.model.scaffold145.10104,evm.model.scaffold168.10826,evm.model.scaffold234.12803,
Cellular component	cytoplasmic side of plasma membrane	GO:0009898	0.173507	93	536	93	0.00509541	0.0467548	1.29359	evm.model.scaffold177.11084,evm.model.scaffold1494.23658,evm.model.scaffold414.16787,evm.model.scaffold152.10437,evm.model.scaffold60.5911,evm.model.scaffold408.16691,evm.model.scaffold2.153,evm.model.scaffold27.2677,evm.model.scaffold2.170,evm.model.scaffold351.15303,evm.model.scaffold384.16145,evm.model.scaffold539.18494,evm.model.scaffold29.2778,evm.model.scaffold29.2790,evm.model.scaffold24.2…
Cellular component	condensed chromosome, centromeric region	GO:0000779	0.191011	51	267	51	0.00544004	0.0496676	1.42408	evm.model.scaffold29.2763,evm.model.scaffold135.9736,evm.model.scaffold48.4334,evm.model.scaffold45.4039,evm.model.scaffold113.8714,evm.model.scaffold45.4058,evm.model.scaffold353.15359,evm.model.scaffold766.20667,evm.model.scaffold305.14440,evm.model.scaffold37.3456,evm.model.scaffold37.3455,evm.model.scaffold382.16098,evm.model.scaffold95.7917,evm.model.scaffold21.2110,evm.model.scaffold95.7929…
Cellular component	asymmetric synapse	GO:0032279	0.160584	176	1096	176	0.00544392	0.0494557	1.19723	evm.model.scaffold120.9114,evm.model.scaffold66.6185,evm.model.scaffold512.18181,evm.model.scaffold390.16215,evm.model.scaffold457.17418,evm.model.scaffold564.18812,evm.model.scaffold71.6443,evm.model.scaffold12.1167,evm.model.scaffold111.8662,evm.model.scaffold115.8765,evm.model.scaffold97.8035,evm.model.scaffold29.2788,evm.model.scaffold1164.22765,evm.model.scaffold382.16087,evm.model.scaffold8…
Cellular component	midbody	GO:0030496	0.176471	81	459	81	0.00552623	0.0499549	1.31568	evm.model.scaffold390.16245,evm.model.scaffold29.2763,evm.model.scaffold438.17103,evm.model.scaffold865.21425,evm.model.scaffold113.8714,evm.model.scaffold351.15303,evm.model.scaffold382.16087,evm.model.scaffold1611.23839,evm.model.scaffold18.1810,evm.model.scaffold573.18970,evm.model.scaffold80.6989,evm.model.scaffold43.3925,evm.model.scaffold25.2552,evm.model.scaffold494.17960,evm.model.scaffol…
Cellular component	cytoplasmic side of membrane	GO:0098562	0.167862	117	697	117	0.00558376	0.0499801	1.2515	evm.model.scaffold177.11084,evm.model.scaffold1494.23658,evm.model.scaffold414.16787,evm.model.scaffold152.10437,evm.model.scaffold60.5911,evm.model.scaffold408.16691,evm.model.scaffold2.153,evm.model.scaffold27.2677,evm.model.scaffold2.170,evm.model.scaffold351.15303,evm.model.scaffold384.16145,evm.model.scaffold539.18494,evm.model.scaffold29.2778,evm.model.scaffold29.2790,evm.model.scaffold24.2…
Biological process	defense response to other organism	GO:0098542	0.190713	538	2821	538	0	0	1.41397	evm.model.scaffold1063.22357,evm.model.scaffold390.16244,evm.model.scaffold408.16662,evm.model.scaffold30.2952,evm.model.scaffold66.6173,evm.model.scaffold117.8843,evm.model.scaffold135.9765,evm.model.scaffold390.16232,evm.model.scaffold1371.23418,evm.model.scaffold66.6184,evm.model.scaffold512.18182,evm.model.scaffold1018.22192,evm.model.scaffold512.18175,evm.model.scaffold16.1706,evm.model.scaf…
Biological process	response to oxygen-containing compound	GO:1901700	0.173384	869	5012	869	0	0	1.2855	evm.model.scaffold390.16244,evm.model.scaffold408.16662,evm.model.scaffold179.11128,evm.model.scaffold66.6173,evm.model.scaffold135.9765,evm.model.scaffold916.21697,evm.model.scaffold120.9114,evm.model.scaffold916.21694,evm.model.scaffold390.16232,evm.model.scaffold1371.23418,evm.model.scaffold30.2986,evm.model.scaffold177.11088,evm.model.scaffold177.11084,evm.model.scaffold1018.22191,evm.model.s…
Biological process	regulation of cell motility	GO:2000145	0.198785	458	2304	458	0	0	1.47382	evm.model.scaffold696.20159,evm.model.scaffold390.16244,evm.model.scaffold408.16662,evm.model.scaffold179.11128,evm.model.scaffold66.6173,evm.model.scaffold135.9765,evm.model.scaffold916.21697,evm.model.scaffold120.9110,evm.model.scaffold177.11088,evm.model.scaffold16.1708,evm.model.scaffold408.16681,evm.model.scaffold2.101,evm.model.scaffold1259.23084,evm.model.scaffold755.20559,evm.model.scaffo…
Biological process	regulation of cytokine production	GO:0001817	0.223187	360	1613	360	0	0	1.65474	evm.model.scaffold1063.22357,evm.model.scaffold390.16244,evm.model.scaffold408.16662,evm.model.scaffold66.6173,evm.model.scaffold916.21697,evm.model.scaffold120.9114,evm.model.scaffold390.16232,evm.model.scaffold1371.23418,evm.model.scaffold1018.22191,evm.model.scaffold512.18181,evm.model.scaffold1018.22192,evm.model.scaffold16.1708,evm.model.scaffold29.2760,evm.model.scaffold436.17084,evm.model.…
Biological process	cell activation involved in immune response	GO:0002263	0.245637	380	1547	380	0	0	1.82119	evm.model.scaffold390.16244,evm.model.scaffold408.16662,evm.model.scaffold30.2952,evm.model.scaffold117.8843,evm.model.scaffold390.16232,evm.model.scaffold1371.23418,evm.model.scaffold512.18181,evm.model.scaffold35.3355,evm.model.scaffold35.3354,evm.model.scaffold512.18175,evm.model.scaffold1018.22193,evm.model.scaffold16.1708,evm.model.scaffold408.16681,evm.model.scaffold139.9890,evm.model.scaff…
Biological process	neutrophil activation involved in immune response	GO:0002283	0.271457	272	1002	272	0	0	2.01263	evm.model.scaffold390.16232,evm.model.scaffold1371.23418,evm.model.scaffold512.18181,evm.model.scaffold35.3355,evm.model.scaffold35.3354,evm.model.scaffold512.18175,evm.model.scaffold1018.22193,evm.model.scaffold16.1708,evm.model.scaffold408.16681,evm.model.scaffold139.9890,evm.model.scaffold139.9891,evm.model.scaffold45.4033,evm.model.scaffold120.9152,evm.model.scaffold147.10192,evm.model.scaffo…
Biological process	myeloid leukocyte mediated immunity	GO:0002444	0.260941	316	1211	316	0	0	1.93466	evm.model.scaffold408.16662,evm.model.scaffold390.16232,evm.model.scaffold1371.23418,evm.model.scaffold512.18181,evm.model.scaffold35.3355,evm.model.scaffold35.3354,evm.model.scaffold512.18175,evm.model.scaffold16.1706,evm.model.scaffold1018.22193,evm.model.scaffold16.1708,evm.model.scaffold408.16681,evm.model.scaffold139.9890,evm.model.scaffold139.9891,evm.model.scaffold1977.24163,evm.model.scaf…
Biological process	mononuclear cell differentiation	GO:1903131	0.231649	243	1049	243	0	0	1.71748	evm.model.scaffold390.16244,evm.model.scaffold408.16662,evm.model.scaffold30.2952,evm.model.scaffold117.8843,evm.model.scaffold135.9765,evm.model.scaffold1371.23418,evm.model.scaffold512.18175,evm.model.scaffold16.1708,evm.model.scaffold2.105,evm.model.scaffold1977.24163,evm.model.scaffold170.10923,evm.model.scaffold1620.23852,evm.model.scaffold1620.23853,evm.model.scaffold117.8887,evm.model.scaf…
Biological process	regulation of immune system process	GO:0002682	0.196866	691	3510	691	0	0	1.4596	evm.model.scaffold390.16244,evm.model.scaffold408.16662,evm.model.scaffold4584.24619,evm.model.scaffold30.2952,evm.model.scaffold66.6173,evm.model.scaffold117.8843,evm.model.scaffold135.9765,evm.model.scaffold916.21697,evm.model.scaffold120.9114,evm.model.scaffold390.16232,evm.model.scaffold1371.23418,evm.model.scaffold66.6184,evm.model.scaffold177.11088,evm.model.scaffold512.18182,evm.model.scaf…
Biological process	regulation of leukocyte mediated immunity	GO:0002703	0.276923	144	520	144	0	0	2.05315	evm.model.scaffold408.16662,evm.model.scaffold1371.23418,evm.model.scaffold16.1708,evm.model.scaffold436.17084,evm.model.scaffold1977.24163,evm.model.scaffold755.20559,evm.model.scaffold408.16691,evm.model.scaffold120.9156,evm.model.scaffold120.9152,evm.model.scaffold147.10192,evm.model.scaffold170.10900,evm.model.scaffold40.3636,evm.model.scaffold88.7614,evm.model.scaffold1432.23535,evm.model.sc…
Biological process	granulocyte activation	GO:0036230	0.270833	286	1056	286	0	0	2.008	evm.model.scaffold390.16232,evm.model.scaffold1371.23418,evm.model.scaffold512.18181,evm.model.scaffold35.3355,evm.model.scaffold35.3354,evm.model.scaffold512.18175,evm.model.scaffold1018.22193,evm.model.scaffold16.1708,evm.model.scaffold408.16681,evm.model.scaffold139.9890,evm.model.scaffold139.9891,evm.model.scaffold45.4033,evm.model.scaffold117.8887,evm.model.scaffold120.9152,evm.model.scaffol…
Biological process	cellular response to biotic stimulus	GO:0071216	0.267516	168	628	168	0	0	1.98341	evm.model.scaffold135.9765,evm.model.scaffold177.11088,evm.model.scaffold1018.22191,evm.model.scaffold1018.22192,evm.model.scaffold29.2760,evm.model.scaffold16.1719,evm.model.scaffold1977.24163,evm.model.scaffold170.10923,evm.model.scaffold60.5900,evm.model.scaffold408.16691,evm.model.scaffold147.10192,evm.model.scaffold40.3636,evm.model.scaffold2.169,evm.model.scaffold88.7614,evm.model.scaffold4…
Biological process	cellular response to lipopolysaccharide	GO:0071222	0.282528	152	538	152	0	0	2.09471	evm.model.scaffold135.9765,evm.model.scaffold177.11088,evm.model.scaffold1018.22191,evm.model.scaffold1018.22192,evm.model.scaffold29.2760,evm.model.scaffold16.1719,evm.model.scaffold1977.24163,evm.model.scaffold170.10923,evm.model.scaffold408.16691,evm.model.scaffold147.10192,evm.model.scaffold2.169,evm.model.scaffold40.3640,evm.model.scaffold351.15303,evm.model.scaffold382.16069,evm.model.scaff…
Biological process	cellular response to organic substance	GO:0071310	0.165498	1015	6133	1015	0	0	1.22703	evm.model.scaffold298.14284,evm.model.scaffold390.16244,evm.model.scaffold408.16662,evm.model.scaffold179.11128,evm.model.scaffold30.2952,evm.model.scaffold66.6173,evm.model.scaffold117.8843,evm.model.scaffold135.9765,evm.model.scaffold916.21697,evm.model.scaffold120.9114,evm.model.scaffold916.21694,evm.model.scaffold390.16232,evm.model.scaffold1371.23418,evm.model.scaffold30.2986,evm.model.scaff…
Biological process	defense response	GO:0006952	0.184656	775	4197	775	0	0	1.36907	evm.model.scaffold1063.22357,evm.model.scaffold390.16244,evm.model.scaffold408.16662,evm.model.scaffold4584.24619,evm.model.scaffold30.2952,evm.model.scaffold66.6173,evm.model.scaffold117.8843,evm.model.scaffold135.9765,evm.model.scaffold916.21697,evm.model.scaffold390.16232,evm.model.scaffold1371.23418,evm.model.scaffold30.2986,evm.model.scaffold66.6184,evm.model.scaffold512.18182,evm.model.scaf…
Biological process	inflammatory response	GO:0006954	0.228255	412	1805	412	0	0	1.69232	evm.model.scaffold408.16662,evm.model.scaffold4584.24619,evm.model.scaffold30.2952,evm.model.scaffold66.6173,evm.model.scaffold117.8843,evm.model.scaffold916.21697,evm.model.scaffold390.16232,evm.model.scaffold1371.23418,evm.model.scaffold30.2986,evm.model.scaffold1018.22191,evm.model.scaffold1018.22192,evm.model.scaffold16.1706,evm.model.scaffold16.1708,evm.model.scaffold2.105,evm.model.scaffold…
Biological process	immune response	GO:0006955	0.202277	906	4479	906	0	0	1.49972	evm.model.scaffold1063.22357,evm.model.scaffold390.16244,evm.model.scaffold408.16662,evm.model.scaffold30.2952,evm.model.scaffold66.6173,evm.model.scaffold117.8843,evm.model.scaffold135.9765,evm.model.scaffold916.21697,evm.model.scaffold120.9114,evm.model.scaffold390.16232,evm.model.scaffold1371.23418,evm.model.scaffold66.6184,evm.model.scaffold177.11088,evm.model.scaffold512.18182,evm.model.scaf…
Biological process	negative regulation of cell adhesion	GO:0007162	0.244949	194	792	194	0	0	1.81609	evm.model.scaffold408.16662,evm.model.scaffold916.21697,evm.model.scaffold16.1708,evm.model.scaffold2.105,evm.model.scaffold436.17086,evm.model.scaffold1259.23084,evm.model.scaffold755.20559,evm.model.scaffold170.10925,evm.model.scaffold117.8888,evm.model.scaffold147.10191,evm.model.scaffold88.7614,evm.model.scaffold12.1169,evm.model.scaffold40.3640,evm.model.scaffold169.10858,evm.model.scaffold2…
Biological process	export from cell	GO:0140352	0.189036	669	3539	669	0	0	1.40155	evm.model.scaffold298.14284,evm.model.scaffold408.16662,evm.model.scaffold66.6173,evm.model.scaffold390.16232,evm.model.scaffold1371.23418,evm.model.scaffold66.6185,evm.model.scaffold512.18181,evm.model.scaffold35.3355,evm.model.scaffold35.3354,evm.model.scaffold512.18175,evm.model.scaffold1018.22193,evm.model.scaffold16.1708,evm.model.scaffold408.16681,evm.model.scaffold139.9890,evm.model.scaffo…
Biological process	T cell activation	GO:0042110	0.24384	287	1177	287	0	0	1.80787	evm.model.scaffold390.16244,evm.model.scaffold408.16662,evm.model.scaffold4584.24619,evm.model.scaffold66.6173,evm.model.scaffold135.9765,evm.model.scaffold1018.22191,evm.model.scaffold1018.22192,evm.model.scaffold512.18175,evm.model.scaffold16.1708,evm.model.scaffold2.105,evm.model.scaffold436.17086,evm.model.scaffold1977.24163,evm.model.scaffold117.8887,evm.model.scaffold60.5911,evm.model.scaff…
Biological process	regulation of signal transduction	GO:0009966	0.16788	1061	6320	1061	0	0	1.24469	evm.model.scaffold298.14284,evm.model.scaffold1063.22357,evm.model.scaffold390.16244,evm.model.scaffold390.16245,evm.model.scaffold408.16662,evm.model.scaffold4584.24619,evm.model.scaffold179.11128,evm.model.scaffold30.2952,evm.model.scaffold66.6173,evm.model.scaffold30.2957,evm.model.scaffold66.6178,evm.model.scaffold117.8843,evm.model.scaffold287.14123,evm.model.scaffold135.9765,evm.model.scaff…
Biological process	response to external biotic stimulus	GO:0043207	0.187987	748	3979	748	0	0	1.39377	evm.model.scaffold1063.22357,evm.model.scaffold390.16244,evm.model.scaffold408.16662,evm.model.scaffold30.2952,evm.model.scaffold66.6173,evm.model.scaffold117.8843,evm.model.scaffold135.9765,evm.model.scaffold390.16232,evm.model.scaffold1371.23418,evm.model.scaffold66.6184,evm.model.scaffold177.11088,evm.model.scaffold512.18182,evm.model.scaffold1018.22191,evm.model.scaffold1018.22192,evm.model.s…
Biological process	neutrophil degranulation	GO:0043312	0.272545	272	998	272	0	0	2.02069	evm.model.scaffold390.16232,evm.model.scaffold1371.23418,evm.model.scaffold512.18181,evm.model.scaffold35.3355,evm.model.scaffold35.3354,evm.model.scaffold512.18175,evm.model.scaffold1018.22193,evm.model.scaffold16.1708,evm.model.scaffold408.16681,evm.model.scaffold139.9890,evm.model.scaffold139.9891,evm.model.scaffold45.4033,evm.model.scaffold120.9152,evm.model.scaffold147.10192,evm.model.scaffo…
Biological process	regulation of cell communication	GO:0010646	0.16662	1179	7076	1179	0	0	1.23534	evm.model.scaffold35.3333,evm.model.scaffold298.14284,evm.model.scaffold1063.22357,evm.model.scaffold390.16244,evm.model.scaffold390.16245,evm.model.scaffold408.16662,evm.model.scaffold4584.24619,evm.model.scaffold179.11128,evm.model.scaffold30.2952,evm.model.scaffold66.6173,evm.model.scaffold30.2957,evm.model.scaffold66.6178,evm.model.scaffold117.8843,evm.model.scaffold287.14123,evm.model.scaffo…
Biological process	regulated exocytosis	GO:0045055	0.215342	393	1825	393	0	0	1.59658	evm.model.scaffold408.16662,evm.model.scaffold390.16232,evm.model.scaffold1371.23418,evm.model.scaffold66.6185,evm.model.scaffold512.18181,evm.model.scaffold35.3355,evm.model.scaffold35.3354,evm.model.scaffold512.18175,evm.model.scaffold1018.22193,evm.model.scaffold16.1708,evm.model.scaffold408.16681,evm.model.scaffold139.9890,evm.model.scaffold139.9891,evm.model.scaffold584.19049,evm.model.scaff…
Biological process	leukocyte activation	GO:0045321	0.228127	631	2766	631	0	0	1.69137	evm.model.scaffold390.16244,evm.model.scaffold408.16662,evm.model.scaffold4584.24619,evm.model.scaffold30.2952,evm.model.scaffold66.6173,evm.model.scaffold117.8843,evm.model.scaffold135.9765,evm.model.scaffold390.16232,evm.model.scaffold1371.23418,evm.model.scaffold1018.22191,evm.model.scaffold512.18181,evm.model.scaffold1018.22192,evm.model.scaffold35.3355,evm.model.scaffold35.3354,evm.model.sca…
Biological process	lymphocyte activation	GO:0046649	0.223081	375	1681	375	0	0	1.65396	evm.model.scaffold390.16244,evm.model.scaffold408.16662,evm.model.scaffold4584.24619,evm.model.scaffold30.2952,evm.model.scaffold66.6173,evm.model.scaffold117.8843,evm.model.scaffold135.9765,evm.model.scaffold1018.22191,evm.model.scaffold1018.22192,evm.model.scaffold512.18175,evm.model.scaffold16.1708,evm.model.scaffold2.105,evm.model.scaffold436.17086,evm.model.scaffold1977.24163,evm.model.scaff…
Biological process	hematopoietic or lymphoid organ development	GO:0048534	0.199138	508	2551	508	0	0	1.47644	evm.model.scaffold298.14284,evm.model.scaffold1063.22357,evm.model.scaffold390.16244,evm.model.scaffold390.16245,evm.model.scaffold408.16662,evm.model.scaffold30.2952,evm.model.scaffold66.6173,evm.model.scaffold117.8843,evm.model.scaffold135.9765,evm.model.scaffold916.21697,evm.model.scaffold1371.23418,evm.model.scaffold66.6184,evm.model.scaffold177.11088,evm.model.scaffold512.18182,evm.model.sca…
Biological process	positive regulation of response to stimulus	GO:0048584	0.175453	842	4799	842	0	0	1.30084	evm.model.scaffold298.14284,evm.model.scaffold390.16244,evm.model.scaffold408.16662,evm.model.scaffold30.2952,evm.model.scaffold66.6173,evm.model.scaffold30.2957,evm.model.scaffold66.6178,evm.model.scaffold117.8843,evm.model.scaffold287.14123,evm.model.scaffold916.21697,evm.model.scaffold916.21694,evm.model.scaffold390.16232,evm.model.scaffold66.6184,evm.model.scaffold177.11088,evm.model.scaffold…
Biological process	cell migration	GO:0016477	0.185468	679	3661	679	0	0	1.37509	evm.model.scaffold696.20159,evm.model.scaffold390.16244,evm.model.scaffold408.16662,evm.model.scaffold179.11128,evm.model.scaffold66.6173,evm.model.scaffold135.9765,evm.model.scaffold916.21697,evm.model.scaffold120.9114,evm.model.scaffold120.9110,evm.model.scaffold177.11088,evm.model.scaffold35.3355,evm.model.scaffold35.3354,evm.model.scaffold16.1706,evm.model.scaffold16.1708,evm.model.scaffold40…
Biological process	regulation of catalytic activity	GO:0050790	0.175093	703	4015	703	0	0	1.29817	evm.model.scaffold696.20159,evm.model.scaffold298.14284,evm.model.scaffold1063.22357,evm.model.scaffold390.16244,evm.model.scaffold390.16245,evm.model.scaffold408.16662,evm.model.scaffold66.6173,evm.model.scaffold30.2957,evm.model.scaffold66.6178,evm.model.scaffold916.21697,evm.model.scaffold390.16232,evm.model.scaffold120.9110,evm.model.scaffold177.11088,evm.model.scaffold177.11084,evm.model.sca…
Biological process	regulation of cell activation	GO:0050865	0.246334	336	1364	336	0	0	1.82636	evm.model.scaffold408.16662,evm.model.scaffold4584.24619,evm.model.scaffold66.6173,evm.model.scaffold135.9765,evm.model.scaffold916.21697,evm.model.scaffold1371.23418,evm.model.scaffold1018.22191,evm.model.scaffold1018.22192,evm.model.scaffold35.3355,evm.model.scaffold35.3354,evm.model.scaffold16.1708,evm.model.scaffold436.17084,evm.model.scaffold2.105,evm.model.scaffold436.17086,evm.model.scaffo…
Biological process	regulation of multicellular organismal process	GO:0051239	0.174426	1109	6358	1109	0	0	1.29322	evm.model.scaffold390.16238,evm.model.scaffold1063.22357,evm.model.scaffold390.16244,evm.model.scaffold390.16245,evm.model.scaffold408.16662,evm.model.scaffold30.2952,evm.model.scaffold66.6173,evm.model.scaffold117.8843,evm.model.scaffold287.14123,evm.model.scaffold135.9765,evm.model.scaffold916.21697,evm.model.scaffold120.9114,evm.model.scaffold916.21694,evm.model.scaffold390.16232,evm.model.sca…
Biological process	positive regulation of multicellular organismal process	GO:0051240	0.181918	660	3628	660	0	0	1.34877	evm.model.scaffold390.16238,evm.model.scaffold390.16244,evm.model.scaffold390.16245,evm.model.scaffold408.16662,evm.model.scaffold30.2952,evm.model.scaffold66.6173,evm.model.scaffold117.8843,evm.model.scaffold135.9765,evm.model.scaffold120.9114,evm.model.scaffold916.21694,evm.model.scaffold390.16232,evm.model.scaffold1018.22191,evm.model.scaffold1018.22192,evm.model.scaffold600.19221,evm.model.sc…
Biological process	positive regulation of lymphocyte activation	GO:0051251	0.252468	179	709	179	0	0	1.87184	evm.model.scaffold408.16662,evm.model.scaffold4584.24619,evm.model.scaffold66.6173,evm.model.scaffold135.9765,evm.model.scaffold1018.22191,evm.model.scaffold1018.22192,evm.model.scaffold1620.23856,evm.model.scaffold1620.23852,evm.model.scaffold1620.23853,evm.model.scaffold408.16691,evm.model.scaffold120.9156,evm.model.scaffold120.9151,evm.model.scaffold408.16694,evm.model.scaffold147.10191,evm.mo…
Biological process	response to other organism	GO:0051707	0.188651	748	3965	748	0	0	1.39869	evm.model.scaffold1063.22357,evm.model.scaffold390.16244,evm.model.scaffold408.16662,evm.model.scaffold30.2952,evm.model.scaffold66.6173,evm.model.scaffold117.8843,evm.model.scaffold135.9765,evm.model.scaffold390.16232,evm.model.scaffold1371.23418,evm.model.scaffold66.6184,evm.model.scaffold177.11088,evm.model.scaffold512.18182,evm.model.scaffold1018.22191,evm.model.scaffold1018.22192,evm.model.s…
Biological process	positive regulation of cell-cell adhesion	GO:0022409	0.262341	186	709	186	0	0	1.94504	evm.model.scaffold408.16662,evm.model.scaffold4584.24619,evm.model.scaffold66.6173,evm.model.scaffold916.21697,evm.model.scaffold1018.22191,evm.model.scaffold1018.22192,evm.model.scaffold408.16691,evm.model.scaffold120.9156,evm.model.scaffold120.9151,evm.model.scaffold408.16694,evm.model.scaffold147.10191,evm.model.scaffold755.20564,evm.model.scaffold416.16809,evm.model.scaffold40.3640,evm.model.…
Biological process	regulation of signaling	GO:0023051	0.16662	1184	7106	1184	0	0	1.23535	evm.model.scaffold35.3333,evm.model.scaffold298.14284,evm.model.scaffold1063.22357,evm.model.scaffold390.16244,evm.model.scaffold390.16245,evm.model.scaffold408.16662,evm.model.scaffold4584.24619,evm.model.scaffold179.11128,evm.model.scaffold30.2952,evm.model.scaffold66.6173,evm.model.scaffold30.2957,evm.model.scaffold66.6178,evm.model.scaffold117.8843,evm.model.scaffold287.14123,evm.model.scaffo…
Biological process	lymphocyte differentiation	GO:0030098	0.231177	218	943	218	0	0	1.71398	evm.model.scaffold390.16244,evm.model.scaffold408.16662,evm.model.scaffold30.2952,evm.model.scaffold117.8843,evm.model.scaffold135.9765,evm.model.scaffold512.18175,evm.model.scaffold2.105,evm.model.scaffold1977.24163,evm.model.scaffold1620.23852,evm.model.scaffold1620.23853,evm.model.scaffold60.5911,evm.model.scaffold120.9156,evm.model.scaffold48.4348,evm.model.scaffold21.2096,evm.model.scaffold6…
Biological process	regulation of cell adhesion	GO:0030155	0.221225	419	1894	419	0	0	1.6402	evm.model.scaffold390.16244,evm.model.scaffold408.16662,evm.model.scaffold4584.24619,evm.model.scaffold66.6173,evm.model.scaffold916.21697,evm.model.scaffold1018.22191,evm.model.scaffold1018.22192,evm.model.scaffold16.1708,evm.model.scaffold1259.23089,evm.model.scaffold2.105,evm.model.scaffold436.17086,evm.model.scaffold1259.23084,evm.model.scaffold189.11449,evm.model.scaffold755.20559,evm.model.…
Biological process	regulation of cell migration	GO:0030334	0.202386	441	2179	441	0	0	1.50053	evm.model.scaffold696.20159,evm.model.scaffold390.16244,evm.model.scaffold408.16662,evm.model.scaffold179.11128,evm.model.scaffold66.6173,evm.model.scaffold135.9765,evm.model.scaffold916.21697,evm.model.scaffold120.9110,evm.model.scaffold177.11088,evm.model.scaffold16.1708,evm.model.scaffold408.16681,evm.model.scaffold2.101,evm.model.scaffold1259.23084,evm.model.scaffold755.20559,evm.model.scaffo…
Biological process	regulation of response to external stimulus	GO:0032101	0.194052	522	2690	522	0	0	1.43873	evm.model.scaffold1063.22357,evm.model.scaffold390.16245,evm.model.scaffold408.16662,evm.model.scaffold4584.24619,evm.model.scaffold66.6173,evm.model.scaffold135.9765,evm.model.scaffold916.21697,evm.model.scaffold120.9114,evm.model.scaffold916.21694,evm.model.scaffold390.16232,evm.model.scaffold120.9110,evm.model.scaffold66.6184,evm.model.scaffold177.11088,evm.model.scaffold512.18182,evm.model.sc…
Biological process	cell-cell adhesion	GO:0098609	0.199902	409	2046	409	1.11022e-16	3.3113e-14	1.48211	evm.model.scaffold390.16244,evm.model.scaffold408.16662,evm.model.scaffold4584.24619,evm.model.scaffold66.6173,evm.model.scaffold916.21697,evm.model.scaffold120.9114,evm.model.scaffold1018.22191,evm.model.scaffold1018.22192,evm.model.scaffold35.3355,evm.model.scaffold35.3354,evm.model.scaffold512.18175,evm.model.scaffold16.1708,evm.model.scaffold436.17084,evm.model.scaffold2.105,evm.model.scaffol…
Biological process	regulation of intracellular signal transduction	GO:1902531	0.180157	690	3830	690	1.11022e-16	3.3113e-14	1.33571	evm.model.scaffold298.14284,evm.model.scaffold390.16244,evm.model.scaffold390.16245,evm.model.scaffold408.16662,evm.model.scaffold4584.24619,evm.model.scaffold179.11128,evm.model.scaffold30.2952,evm.model.scaffold66.6173,evm.model.scaffold30.2957,evm.model.scaffold66.6178,evm.model.scaffold117.8843,evm.model.scaffold916.21697,evm.model.scaffold62.6033,evm.model.scaffold66.6185,evm.model.scaffold1…
Biological process	adaptive immune response	GO:0002250	0.255204	282	1105	282	1.11022e-16	3.3113e-14	1.89212	evm.model.scaffold390.16244,evm.model.scaffold135.9765,evm.model.scaffold916.21697,evm.model.scaffold1371.23418,evm.model.scaffold1018.22192,evm.model.scaffold436.17084,evm.model.scaffold2.105,evm.model.scaffold1977.24163,evm.model.scaffold755.20559,evm.model.scaffold1620.23856,evm.model.scaffold1620.23852,evm.model.scaffold1620.23853,evm.model.scaffold60.5911,evm.model.scaffold408.16691,evm.mode…
Biological process	regulation of leukocyte cell-cell adhesion	GO:1903037	0.266129	198	744	198	1.11022e-16	3.3113e-14	1.97312	evm.model.scaffold408.16662,evm.model.scaffold4584.24619,evm.model.scaffold66.6173,evm.model.scaffold1018.22191,evm.model.scaffold1018.22192,evm.model.scaffold16.1708,evm.model.scaffold2.105,evm.model.scaffold436.17086,evm.model.scaffold408.16691,evm.model.scaffold120.9156,evm.model.scaffold120.9151,evm.model.scaffold408.16694,evm.model.scaffold147.10191,evm.model.scaffold416.16809,evm.model.scaf…
Biological process	negative regulation of immune system process	GO:0002683	0.222711	253	1136	253	1.11022e-16	3.3113e-14	1.65122	evm.model.scaffold408.16662,evm.model.scaffold135.9765,evm.model.scaffold1371.23418,evm.model.scaffold16.1708,evm.model.scaffold2.105,evm.model.scaffold436.17086,evm.model.scaffold1977.24163,evm.model.scaffold147.10188,evm.model.scaffold120.9157,evm.model.scaffold147.10191,evm.model.scaffold755.20576,evm.model.scaffold48.4348,evm.model.scaffold189.11439,evm.model.scaffold170.10918,evm.model.scaff…
Biological process	regulation of leukocyte activation	GO:0002694	0.249172	301	1208	301	1.11022e-16	3.3113e-14	1.8474	evm.model.scaffold408.16662,evm.model.scaffold4584.24619,evm.model.scaffold66.6173,evm.model.scaffold135.9765,evm.model.scaffold1371.23418,evm.model.scaffold1018.22191,evm.model.scaffold1018.22192,evm.model.scaffold16.1708,evm.model.scaffold436.17084,evm.model.scaffold2.105,evm.model.scaffold436.17086,evm.model.scaffold1977.24163,evm.model.scaffold1620.23856,evm.model.scaffold1620.23852,evm.model…
Biological process	immune response-regulating signaling pathway	GO:0002764	0.225303	260	1154	260	1.11022e-16	3.3113e-14	1.67043	evm.model.scaffold390.16244,evm.model.scaffold408.16662,evm.model.scaffold120.9114,evm.model.scaffold390.16232,evm.model.scaffold66.6184,evm.model.scaffold177.11088,evm.model.scaffold16.1708,evm.model.scaffold408.16675,evm.model.scaffold436.17084,evm.model.scaffold414.16787,evm.model.scaffold438.17103,evm.model.scaffold45.4033,evm.model.scaffold1620.23856,evm.model.scaffold1620.23852,evm.model.sc…
Biological process	regulation of locomotion	GO:0040012	0.196217	498	2538	498	1.11022e-16	3.3113e-14	1.45479	evm.model.scaffold696.20159,evm.model.scaffold390.16244,evm.model.scaffold408.16662,evm.model.scaffold179.11128,evm.model.scaffold66.6173,evm.model.scaffold135.9765,evm.model.scaffold916.21697,evm.model.scaffold120.9110,evm.model.scaffold177.11088,evm.model.scaffold177.11084,evm.model.scaffold16.1708,evm.model.scaffold408.16681,evm.model.scaffold2.101,evm.model.scaffold1259.23084,evm.model.scaffo…
Biological process	cell death	GO:0008219	0.168778	866	5131	866	1.11022e-16	3.3113e-14	1.25135	evm.model.scaffold298.14284,evm.model.scaffold390.16244,evm.model.scaffold408.16662,evm.model.scaffold179.11128,evm.model.scaffold30.2952,evm.model.scaffold66.6173,evm.model.scaffold30.2957,evm.model.scaffold117.8843,evm.model.scaffold287.14123,evm.model.scaffold120.9114,evm.model.scaffold1371.23418,evm.model.scaffold30.2986,evm.model.scaffold177.11088,evm.model.scaffold131.9607,evm.model.scaffol…
Biological process	neutrophil activation	GO:0042119	0.27334	284	1039	284	1.11022e-16	3.3113e-14	2.02658	evm.model.scaffold390.16232,evm.model.scaffold1371.23418,evm.model.scaffold512.18181,evm.model.scaffold35.3355,evm.model.scaffold35.3354,evm.model.scaffold512.18175,evm.model.scaffold1018.22193,evm.model.scaffold16.1708,evm.model.scaffold408.16681,evm.model.scaffold139.9890,evm.model.scaffold139.9891,evm.model.scaffold45.4033,evm.model.scaffold117.8887,evm.model.scaffold120.9152,evm.model.scaffol…
Biological process	response to bacterium	GO:0009617	0.216715	446	2058	446	1.11022e-16	3.3113e-14	1.60676	evm.model.scaffold1063.22357,evm.model.scaffold408.16662,evm.model.scaffold30.2952,evm.model.scaffold66.6173,evm.model.scaffold117.8843,evm.model.scaffold135.9765,evm.model.scaffold390.16232,evm.model.scaffold1371.23418,evm.model.scaffold177.11088,evm.model.scaffold512.18182,evm.model.scaffold1018.22191,evm.model.scaffold1018.22192,evm.model.scaffold35.3355,evm.model.scaffold35.3354,evm.model.sca…
Biological process	leukocyte degranulation	GO:0043299	0.265165	306	1154	306	1.11022e-16	3.3113e-14	1.96597	evm.model.scaffold408.16662,evm.model.scaffold390.16232,evm.model.scaffold1371.23418,evm.model.scaffold512.18181,evm.model.scaffold35.3355,evm.model.scaffold35.3354,evm.model.scaffold512.18175,evm.model.scaffold1018.22193,evm.model.scaffold16.1708,evm.model.scaffold408.16681,evm.model.scaffold139.9890,evm.model.scaffold139.9891,evm.model.scaffold1977.24163,evm.model.scaffold45.4033,evm.model.scaf…
Biological process	innate immune response	GO:0045087	0.20069	407	2028	407	1.11022e-16	3.3113e-14	1.48795	evm.model.scaffold1063.22357,evm.model.scaffold408.16662,evm.model.scaffold66.6173,evm.model.scaffold135.9765,evm.model.scaffold390.16232,evm.model.scaffold66.6184,evm.model.scaffold1018.22192,evm.model.scaffold512.18175,evm.model.scaffold16.1706,evm.model.scaffold16.1709,evm.model.scaffold16.1708,evm.model.scaffold408.16675,evm.model.scaffold408.16676,evm.model.scaffold436.17084,evm.model.scaffo…
Biological process	regulation of immune response	GO:0050776	0.204278	468	2291	468	1.11022e-16	3.3113e-14	1.51455	evm.model.scaffold390.16244,evm.model.scaffold408.16662,evm.model.scaffold120.9114,evm.model.scaffold390.16232,evm.model.scaffold1371.23418,evm.model.scaffold66.6184,evm.model.scaffold177.11088,evm.model.scaffold512.18182,evm.model.scaffold16.1706,evm.model.scaffold16.1709,evm.model.scaffold16.1708,evm.model.scaffold408.16675,evm.model.scaffold436.17084,evm.model.scaffold2.105,evm.model.scaffold4…
Biological process	regulation of T cell activation	GO:0050863	0.26455	200	756	200	1.11022e-16	3.3113e-14	1.96142	evm.model.scaffold408.16662,evm.model.scaffold4584.24619,evm.model.scaffold66.6173,evm.model.scaffold135.9765,evm.model.scaffold1018.22191,evm.model.scaffold1018.22192,evm.model.scaffold16.1708,evm.model.scaffold2.105,evm.model.scaffold436.17086,evm.model.scaffold408.16691,evm.model.scaffold120.9156,evm.model.scaffold120.9151,evm.model.scaffold408.16694,evm.model.scaffold147.10191,evm.model.scaff…
Biological process	hemopoiesis	GO:0030097	0.199187	490	2460	490	1.11022e-16	3.3113e-14	1.4768	evm.model.scaffold298.14284,evm.model.scaffold1063.22357,evm.model.scaffold390.16244,evm.model.scaffold390.16245,evm.model.scaffold408.16662,evm.model.scaffold30.2952,evm.model.scaffold66.6173,evm.model.scaffold117.8843,evm.model.scaffold135.9765,evm.model.scaffold916.21697,evm.model.scaffold1371.23418,evm.model.scaffold66.6184,evm.model.scaffold512.18182,evm.model.scaffold512.18175,evm.model.sca…
Biological process	secretion by cell	GO:0032940	0.188585	641	3399	641	2.22045e-16	4.86347e-14	1.3982	evm.model.scaffold298.14284,evm.model.scaffold408.16662,evm.model.scaffold66.6173,evm.model.scaffold390.16232,evm.model.scaffold1371.23418,evm.model.scaffold66.6185,evm.model.scaffold512.18181,evm.model.scaffold35.3355,evm.model.scaffold35.3354,evm.model.scaffold512.18175,evm.model.scaffold1018.22193,evm.model.scaffold16.1708,evm.model.scaffold408.16681,evm.model.scaffold139.9890,evm.model.scaffo…
Biological process	immune effector process	GO:0002252	0.228398	526	2303	526	2.22045e-16	4.86347e-14	1.69338	evm.model.scaffold390.16244,evm.model.scaffold408.16662,evm.model.scaffold30.2952,evm.model.scaffold117.8843,evm.model.scaffold390.16232,evm.model.scaffold1371.23418,evm.model.scaffold512.18182,evm.model.scaffold512.18181,evm.model.scaffold35.3355,evm.model.scaffold35.3354,evm.model.scaffold512.18175,evm.model.scaffold16.1706,evm.model.scaffold1018.22193,evm.model.scaffold16.1708,evm.model.scaffo…
Biological process	myeloid cell activation involved in immune response	GO:0002275	0.259949	307	1181	307	2.22045e-16	4.86347e-14	1.92731	evm.model.scaffold408.16662,evm.model.scaffold390.16232,evm.model.scaffold1371.23418,evm.model.scaffold512.18181,evm.model.scaffold35.3355,evm.model.scaffold35.3354,evm.model.scaffold512.18175,evm.model.scaffold1018.22193,evm.model.scaffold16.1708,evm.model.scaffold408.16681,evm.model.scaffold139.9890,evm.model.scaffold139.9891,evm.model.scaffold1977.24163,evm.model.scaffold45.4033,evm.model.scaf…
Biological process	positive regulation of leukocyte activation	GO:0002696	0.26087	210	805	210	2.22045e-16	4.86347e-14	1.93413	evm.model.scaffold408.16662,evm.model.scaffold4584.24619,evm.model.scaffold66.6173,evm.model.scaffold135.9765,evm.model.scaffold1018.22191,evm.model.scaffold1018.22192,evm.model.scaffold16.1708,evm.model.scaffold436.17084,evm.model.scaffold1620.23856,evm.model.scaffold1620.23852,evm.model.scaffold1620.23853,evm.model.scaffold408.16691,evm.model.scaffold120.9156,evm.model.scaffold120.9151,evm.mode…
Biological process	tumor necrosis factor superfamily cytokine production	GO:0071706	0.314121	109	347	109	2.22045e-16	4.86347e-14	2.32894	evm.model.scaffold408.16662,evm.model.scaffold390.16232,evm.model.scaffold29.2760,evm.model.scaffold16.1719,evm.model.scaffold1977.24163,evm.model.scaffold45.4033,evm.model.scaffold1620.23852,evm.model.scaffold147.10191,evm.model.scaffold1432.23535,evm.model.scaffold40.3640,evm.model.scaffold351.15303,evm.model.scaffold351.15302,evm.model.scaffold111.8667,evm.model.scaffold539.18494,evm.model.sca…
Biological process	exocytosis	GO:0006887	0.21384	445	2081	445	2.22045e-16	4.86347e-14	1.58544	evm.model.scaffold298.14284,evm.model.scaffold408.16662,evm.model.scaffold390.16232,evm.model.scaffold1371.23418,evm.model.scaffold66.6185,evm.model.scaffold512.18181,evm.model.scaffold35.3355,evm.model.scaffold35.3354,evm.model.scaffold512.18175,evm.model.scaffold1018.22193,evm.model.scaffold16.1708,evm.model.scaffold408.16681,evm.model.scaffold139.9890,evm.model.scaffold139.9891,evm.model.scaff…
Biological process	secretion	GO:0046903	0.186285	709	3806	709	2.22045e-16	4.86347e-14	1.38115	evm.model.scaffold298.14284,evm.model.scaffold390.16245,evm.model.scaffold408.16662,evm.model.scaffold66.6173,evm.model.scaffold512.18185,evm.model.scaffold916.21694,evm.model.scaffold390.16232,evm.model.scaffold1371.23418,evm.model.scaffold66.6185,evm.model.scaffold512.18181,evm.model.scaffold35.3355,evm.model.scaffold35.3354,evm.model.scaffold512.18175,evm.model.scaffold1018.22193,evm.model.sca…
Biological process	negative regulation of response to stimulus	GO:0048585	0.178731	721	4034	721	2.22045e-16	4.86347e-14	1.32514	evm.model.scaffold298.14284,evm.model.scaffold1063.22357,evm.model.scaffold390.16245,evm.model.scaffold408.16662,evm.model.scaffold179.11128,evm.model.scaffold66.6173,evm.model.scaffold66.6178,evm.model.scaffold117.8843,evm.model.scaffold135.9765,evm.model.scaffold120.9114,evm.model.scaffold916.21694,evm.model.scaffold1371.23418,evm.model.scaffold120.9110,evm.model.scaffold66.6184,evm.model.scaff…
Biological process	regulation of inflammatory response	GO:0050727	0.249685	198	793	198	2.22045e-16	4.86347e-14	1.8512	evm.model.scaffold408.16662,evm.model.scaffold4584.24619,evm.model.scaffold66.6173,evm.model.scaffold16.1708,evm.model.scaffold170.10923,evm.model.scaffold53352.25109,evm.model.scaffold120.9152,evm.model.scaffold147.10192,evm.model.scaffold390.16220,evm.model.scaffold416.16809,evm.model.scaffold40.3636,evm.model.scaffold88.7614,evm.model.scaffold71.6443,evm.model.scaffold12.1169,evm.model.scaffol…
Biological process	negative regulation of cell activation	GO:0050866	0.265683	144	542	144	2.22045e-16	4.86347e-14	1.96981	evm.model.scaffold408.16662,evm.model.scaffold135.9765,evm.model.scaffold1371.23418,evm.model.scaffold35.3355,evm.model.scaffold35.3354,evm.model.scaffold16.1708,evm.model.scaffold2.105,evm.model.scaffold436.17086,evm.model.scaffold1977.24163,evm.model.scaffold147.10191,evm.model.scaffold40.3636,evm.model.scaffold88.7614,evm.model.scaffold351.15303,evm.model.scaffold351.15302,evm.model.scaffold35…
Biological process	positive regulation of cell activation	GO:0050867	0.260192	217	834	217	2.22045e-16	4.86347e-14	1.9291	evm.model.scaffold408.16662,evm.model.scaffold4584.24619,evm.model.scaffold66.6173,evm.model.scaffold135.9765,evm.model.scaffold1018.22191,evm.model.scaffold1018.22192,evm.model.scaffold16.1708,evm.model.scaffold436.17084,evm.model.scaffold1620.23856,evm.model.scaffold1620.23852,evm.model.scaffold1620.23853,evm.model.scaffold408.16691,evm.model.scaffold120.9156,evm.model.scaffold120.9151,evm.mode…
Biological process	regulation of cell-cell adhesion	GO:0022407	0.237087	280	1181	280	2.22045e-16	4.86347e-14	1.7578	evm.model.scaffold408.16662,evm.model.scaffold4584.24619,evm.model.scaffold66.6173,evm.model.scaffold916.21697,evm.model.scaffold1018.22191,evm.model.scaffold1018.22192,evm.model.scaffold16.1708,evm.model.scaffold2.105,evm.model.scaffold436.17086,evm.model.scaffold117.8888,evm.model.scaffold408.16691,evm.model.scaffold120.9156,evm.model.scaffold120.9151,evm.model.scaffold408.16694,evm.model.scaff…
Biological process	T cell differentiation	GO:0030217	0.253918	162	638	162	2.22045e-16	4.86347e-14	1.88259	evm.model.scaffold408.16662,evm.model.scaffold135.9765,evm.model.scaffold512.18175,evm.model.scaffold2.105,evm.model.scaffold1977.24163,evm.model.scaffold120.9156,evm.model.scaffold21.2096,evm.model.scaffold678.19981,evm.model.scaffold40.3636,evm.model.scaffold40.3640,evm.model.scaffold384.16137,evm.model.scaffold351.15303,evm.model.scaffold111.8667,evm.model.scaffold29.2776,evm.model.scaffold539…
Biological process	tumor necrosis factor production	GO:0032640	0.306548	103	336	103	2.22045e-16	4.86347e-14	2.27279	evm.model.scaffold408.16662,evm.model.scaffold390.16232,evm.model.scaffold29.2760,evm.model.scaffold16.1719,evm.model.scaffold1977.24163,evm.model.scaffold45.4033,evm.model.scaffold1620.23852,evm.model.scaffold147.10191,evm.model.scaffold1432.23535,evm.model.scaffold351.15303,evm.model.scaffold351.15302,evm.model.scaffold539.18494,evm.model.scaffold150.10391,evm.model.scaffold2.140,evm.model.scaf…
Biological process	response to lipid	GO:0033993	0.188744	550	2914	550	3.33067e-16	5.98581e-14	1.39938	evm.model.scaffold390.16244,evm.model.scaffold408.16662,evm.model.scaffold66.6173,evm.model.scaffold135.9765,evm.model.scaffold916.21697,evm.model.scaffold390.16232,evm.model.scaffold1371.23418,evm.model.scaffold30.2986,evm.model.scaffold177.11088,evm.model.scaffold1018.22191,evm.model.scaffold512.18181,evm.model.scaffold1018.22192,evm.model.scaffold35.3355,evm.model.scaffold35.3354,evm.model.sca…
Biological process	cell activation	GO:0001775	0.224061	704	3142	704	3.33067e-16	5.98581e-14	1.66123	evm.model.scaffold390.16244,evm.model.scaffold408.16662,evm.model.scaffold4584.24619,evm.model.scaffold30.2952,evm.model.scaffold66.6173,evm.model.scaffold66.6178,evm.model.scaffold117.8843,evm.model.scaffold135.9765,evm.model.scaffold916.21697,evm.model.scaffold390.16232,evm.model.scaffold1371.23418,evm.model.scaffold512.18182,evm.model.scaffold1018.22191,evm.model.scaffold512.18181,evm.model.sc…
Biological process	response to molecule of bacterial origin	GO:0002237	0.255361	262	1026	262	3.33067e-16	5.98581e-14	1.89328	evm.model.scaffold408.16662,evm.model.scaffold66.6173,evm.model.scaffold135.9765,evm.model.scaffold1371.23418,evm.model.scaffold177.11088,evm.model.scaffold1018.22191,evm.model.scaffold1018.22192,evm.model.scaffold35.3355,evm.model.scaffold35.3354,evm.model.scaffold408.16681,evm.model.scaffold29.2760,evm.model.scaffold2.105,evm.model.scaffold16.1719,evm.model.scaffold414.16787,evm.model.scaffold1…
Biological process	positive regulation of leukocyte cell-cell adhesion	GO:1903039	0.270073	148	548	148	3.33067e-16	5.98581e-14	2.00236	evm.model.scaffold408.16662,evm.model.scaffold4584.24619,evm.model.scaffold66.6173,evm.model.scaffold1018.22191,evm.model.scaffold1018.22192,evm.model.scaffold408.16691,evm.model.scaffold120.9156,evm.model.scaffold120.9151,evm.model.scaffold408.16694,evm.model.scaffold147.10191,evm.model.scaffold416.16809,evm.model.scaffold40.3640,evm.model.scaffold384.16137,evm.model.scaffold12.1172,evm.model.sc…
Biological process	cell adhesion	GO:0007155	0.195286	638	3267	638	3.33067e-16	5.98581e-14	1.44788	evm.model.scaffold696.20159,evm.model.scaffold390.16244,evm.model.scaffold408.16662,evm.model.scaffold4584.24619,evm.model.scaffold66.6173,evm.model.scaffold916.21697,evm.model.scaffold120.9114,evm.model.scaffold1018.22191,evm.model.scaffold1018.22192,evm.model.scaffold35.3355,evm.model.scaffold35.3354,evm.model.scaffold512.18175,evm.model.scaffold16.1708,evm.model.scaffold1259.23089,evm.model.sc…
Biological process	response to biotic stimulus	GO:0009607	0.187531	758	4042	758	3.33067e-16	5.98581e-14	1.39038	evm.model.scaffold1063.22357,evm.model.scaffold390.16244,evm.model.scaffold408.16662,evm.model.scaffold30.2952,evm.model.scaffold66.6173,evm.model.scaffold117.8843,evm.model.scaffold135.9765,evm.model.scaffold390.16232,evm.model.scaffold1371.23418,evm.model.scaffold66.6184,evm.model.scaffold177.11088,evm.model.scaffold512.18182,evm.model.scaffold1018.22191,evm.model.scaffold1018.22192,evm.model.s…
Biological process	positive regulation of cell death	GO:0010942	0.203134	350	1723	350	3.33067e-16	5.98581e-14	1.50607	evm.model.scaffold408.16662,evm.model.scaffold179.11128,evm.model.scaffold30.2952,evm.model.scaffold66.6173,evm.model.scaffold117.8843,evm.model.scaffold287.14123,evm.model.scaffold120.9114,evm.model.scaffold30.2986,evm.model.scaffold131.9607,evm.model.scaffold2531.24368,evm.model.scaffold35.3355,evm.model.scaffold35.3354,evm.model.scaffold408.16675,evm.model.scaffold1776.24029,evm.model.scaffold…
Biological process	response to lipopolysaccharide	GO:0032496	0.257467	250	971	250	3.33067e-16	5.98581e-14	1.9089	evm.model.scaffold408.16662,evm.model.scaffold66.6173,evm.model.scaffold135.9765,evm.model.scaffold1371.23418,evm.model.scaffold177.11088,evm.model.scaffold1018.22191,evm.model.scaffold1018.22192,evm.model.scaffold35.3355,evm.model.scaffold35.3354,evm.model.scaffold408.16681,evm.model.scaffold29.2760,evm.model.scaffold2.105,evm.model.scaffold16.1719,evm.model.scaffold414.16787,evm.model.scaffold1…
Biological process	cytokine production	GO:0001816	0.227806	408	1791	408	4.44089e-16	7.23865e-14	1.68899	evm.model.scaffold1063.22357,evm.model.scaffold390.16244,evm.model.scaffold408.16662,evm.model.scaffold30.2952,evm.model.scaffold66.6173,evm.model.scaffold117.8843,evm.model.scaffold916.21697,evm.model.scaffold120.9114,evm.model.scaffold390.16232,evm.model.scaffold1371.23418,evm.model.scaffold1018.22191,evm.model.scaffold512.18181,evm.model.scaffold1018.22192,evm.model.scaffold16.1706,evm.model.s…
Biological process	leukocyte mediated immunity	GO:0002443	0.253143	443	1750	443	4.44089e-16	7.23865e-14	1.87684	evm.model.scaffold408.16662,evm.model.scaffold390.16232,evm.model.scaffold1371.23418,evm.model.scaffold512.18181,evm.model.scaffold35.3355,evm.model.scaffold35.3354,evm.model.scaffold512.18175,evm.model.scaffold16.1706,evm.model.scaffold1018.22193,evm.model.scaffold16.1708,evm.model.scaffold408.16681,evm.model.scaffold139.9890,evm.model.scaffold139.9891,evm.model.scaffold436.17084,evm.model.scaff…
Biological process	immune system development	GO:0002520	0.198638	525	2643	525	4.44089e-16	7.23865e-14	1.47273	evm.model.scaffold298.14284,evm.model.scaffold1063.22357,evm.model.scaffold390.16244,evm.model.scaffold390.16245,evm.model.scaffold408.16662,evm.model.scaffold30.2952,evm.model.scaffold66.6173,evm.model.scaffold117.8843,evm.model.scaffold135.9765,evm.model.scaffold916.21697,evm.model.scaffold1371.23418,evm.model.scaffold66.6184,evm.model.scaffold177.11088,evm.model.scaffold512.18182,evm.model.sca…
Biological process	positive regulation of immune system process	GO:0002684	0.211137	455	2155	455	4.44089e-16	7.23865e-14	1.5654	evm.model.scaffold390.16244,evm.model.scaffold408.16662,evm.model.scaffold4584.24619,evm.model.scaffold30.2952,evm.model.scaffold66.6173,evm.model.scaffold117.8843,evm.model.scaffold135.9765,evm.model.scaffold916.21697,evm.model.scaffold1371.23418,evm.model.scaffold66.6184,evm.model.scaffold177.11088,evm.model.scaffold512.18182,evm.model.scaffold1018.22191,evm.model.scaffold1018.22192,evm.model.s…
Biological process	intracellular signal transduction	GO:0035556	0.171505	957	5580	957	4.44089e-16	7.23865e-14	1.27157	evm.model.scaffold696.20159,evm.model.scaffold298.14284,evm.model.scaffold390.16244,evm.model.scaffold390.16245,evm.model.scaffold408.16662,evm.model.scaffold4584.24619,evm.model.scaffold179.11128,evm.model.scaffold30.2952,evm.model.scaffold66.6173,evm.model.scaffold30.2957,evm.model.scaffold66.6178,evm.model.scaffold117.8843,evm.model.scaffold916.21697,evm.model.scaffold62.6033,evm.model.scaffol…
Biological process	regulation of tumor necrosis factor superfamily cytokine production	GO:1903555	0.322388	108	335	108	4.44089e-16	7.23865e-14	2.39024	evm.model.scaffold408.16662,evm.model.scaffold390.16232,evm.model.scaffold29.2760,evm.model.scaffold16.1719,evm.model.scaffold1977.24163,evm.model.scaffold45.4033,evm.model.scaffold1620.23852,evm.model.scaffold147.10191,evm.model.scaffold1432.23535,evm.model.scaffold40.3640,evm.model.scaffold351.15303,evm.model.scaffold351.15302,evm.model.scaffold111.8667,evm.model.scaffold539.18494,evm.model.sca…
Biological process	phagocytosis	GO:0006909	0.236745	192	811	192	4.44089e-16	7.23865e-14	1.75526	evm.model.scaffold390.16244,evm.model.scaffold390.16232,evm.model.scaffold35.3355,evm.model.scaffold35.3354,evm.model.scaffold16.1708,evm.model.scaffold1259.23084,evm.model.scaffold45.4033,evm.model.scaffold170.10926,evm.model.scaffold1620.23856,evm.model.scaffold1620.23852,evm.model.scaffold1620.23853,evm.model.scaffold120.9156,evm.model.scaffold120.9152,evm.model.scaffold62.6035,evm.model.scaff…
Biological process	myeloid leukocyte activation	GO:0002274	0.258978	375	1448	375	5.55112e-16	8.19111e-14	1.9201	evm.model.scaffold408.16662,evm.model.scaffold4584.24619,evm.model.scaffold30.2952,evm.model.scaffold117.8843,evm.model.scaffold390.16232,evm.model.scaffold1371.23418,evm.model.scaffold512.18181,evm.model.scaffold35.3355,evm.model.scaffold35.3354,evm.model.scaffold512.18175,evm.model.scaffold1018.22193,evm.model.scaffold16.1708,evm.model.scaffold408.16681,evm.model.scaffold139.9890,evm.model.scaf…
Biological process	leukocyte activation involved in immune response	GO:0002366	0.246433	380	1542	380	5.55112e-16	8.19111e-14	1.8271	evm.model.scaffold390.16244,evm.model.scaffold408.16662,evm.model.scaffold30.2952,evm.model.scaffold117.8843,evm.model.scaffold390.16232,evm.model.scaffold1371.23418,evm.model.scaffold512.18181,evm.model.scaffold35.3355,evm.model.scaffold35.3354,evm.model.scaffold512.18175,evm.model.scaffold1018.22193,evm.model.scaffold16.1708,evm.model.scaffold408.16681,evm.model.scaffold139.9890,evm.model.scaff…
Biological process	regulation of immune effector process	GO:0002697	0.249725	227	909	227	5.55112e-16	8.19111e-14	1.8515	evm.model.scaffold390.16244,evm.model.scaffold408.16662,evm.model.scaffold1371.23418,evm.model.scaffold512.18182,evm.model.scaffold16.1708,evm.model.scaffold436.17084,evm.model.scaffold2.105,evm.model.scaffold1977.24163,evm.model.scaffold755.20559,evm.model.scaffold1620.23856,evm.model.scaffold1620.23852,evm.model.scaffold1620.23853,evm.model.scaffold117.8887,evm.model.scaffold408.16691,evm.model…
Biological process	leukocyte cell-cell adhesion	GO:0007159	0.267281	232	868	232	5.55112e-16	8.19111e-14	1.98167	evm.model.scaffold408.16662,evm.model.scaffold4584.24619,evm.model.scaffold66.6173,evm.model.scaffold916.21697,evm.model.scaffold1018.22191,evm.model.scaffold1018.22192,evm.model.scaffold16.1708,evm.model.scaffold2.105,evm.model.scaffold436.17086,evm.model.scaffold408.16691,evm.model.scaffold120.9156,evm.model.scaffold120.9151,evm.model.scaffold408.16694,evm.model.scaffold147.10191,evm.model.scaf…
Biological process	regulation of alpha-beta T cell activation	GO:0046634	0.349776	78	223	78	5.55112e-16	8.19111e-14	2.59329	evm.model.scaffold408.16662,evm.model.scaffold135.9765,evm.model.scaffold16.1708,evm.model.scaffold2.105,evm.model.scaffold147.10191,evm.model.scaffold384.16137,evm.model.scaffold351.15303,evm.model.scaffold12.1159,evm.model.scaffold2.140,evm.model.scaffold24.2403,evm.model.scaffold88.7577,evm.model.scaffold276.13909,evm.model.scaffold78.6911,evm.model.scaffold204.11838,evm.model.scaffold80.7012,…
Biological process	positive regulation of immune response	GO:0050778	0.214027	296	1383	296	5.55112e-16	8.19111e-14	1.58683	evm.model.scaffold390.16244,evm.model.scaffold408.16662,evm.model.scaffold66.6184,evm.model.scaffold177.11088,evm.model.scaffold512.18182,evm.model.scaffold16.1706,evm.model.scaffold16.1708,evm.model.scaffold436.17084,evm.model.scaffold414.16787,evm.model.scaffold438.17103,evm.model.scaffold1977.24163,evm.model.scaffold755.20559,evm.model.scaffold1620.23856,evm.model.scaffold1620.23852,evm.model.…
Biological process	leukocyte migration	GO:0050900	0.241529	278	1151	278	5.55112e-16	8.19111e-14	1.79074	evm.model.scaffold408.16662,evm.model.scaffold66.6173,evm.model.scaffold916.21697,evm.model.scaffold177.11088,evm.model.scaffold35.3355,evm.model.scaffold35.3354,evm.model.scaffold16.1706,evm.model.scaffold16.1708,evm.model.scaffold2.100,evm.model.scaffold1977.24163,evm.model.scaffold1620.23856,evm.model.scaffold1620.23852,evm.model.scaffold1620.23853,evm.model.scaffold117.8887,evm.model.scaffold…
Biological process	negative regulation of multicellular organismal process	GO:0051241	0.184594	520	2817	520	5.55112e-16	8.19111e-14	1.36861	evm.model.scaffold1063.22357,evm.model.scaffold390.16244,evm.model.scaffold390.16245,evm.model.scaffold408.16662,evm.model.scaffold30.2952,evm.model.scaffold66.6173,evm.model.scaffold916.21697,evm.model.scaffold120.9114,evm.model.scaffold916.21694,evm.model.scaffold390.16232,evm.model.scaffold512.18181,evm.model.scaffold35.3355,evm.model.scaffold35.3354,evm.model.scaffold1259.23085,evm.model.scaf…
Biological process	adaptive immune response based on somatic recombination of immune receptors built from immunoglobulin superfamily domains	GO:0002460	0.246088	173	703	173	6.66134e-16	9.06589e-14	1.82454	evm.model.scaffold1371.23418,evm.model.scaffold436.17084,evm.model.scaffold2.105,evm.model.scaffold1977.24163,evm.model.scaffold755.20559,evm.model.scaffold1620.23856,evm.model.scaffold1620.23852,evm.model.scaffold1620.23853,evm.model.scaffold408.16691,evm.model.scaffold120.9152,evm.model.scaffold147.10192,evm.model.scaffold678.19981,evm.model.scaffold57.5668,evm.model.scaffold40.3636,evm.model.s…
Biological process	leukocyte differentiation	GO:0002521	0.225483	315	1397	315	6.66134e-16	9.06589e-14	1.67177	evm.model.scaffold390.16244,evm.model.scaffold390.16245,evm.model.scaffold408.16662,evm.model.scaffold30.2952,evm.model.scaffold66.6173,evm.model.scaffold117.8843,evm.model.scaffold135.9765,evm.model.scaffold916.21697,evm.model.scaffold1371.23418,evm.model.scaffold512.18175,evm.model.scaffold16.1708,evm.model.scaffold29.2760,evm.model.scaffold2.105,evm.model.scaffold16.1719,evm.model.scaffold414.…
Biological process	cellular response to molecule of bacterial origin	GO:0071219	0.280576	156	556	156	6.66134e-16	9.06589e-14	2.08023	evm.model.scaffold135.9765,evm.model.scaffold177.11088,evm.model.scaffold1018.22191,evm.model.scaffold1018.22192,evm.model.scaffold29.2760,evm.model.scaffold16.1719,evm.model.scaffold1977.24163,evm.model.scaffold170.10923,evm.model.scaffold408.16691,evm.model.scaffold147.10192,evm.model.scaffold2.169,evm.model.scaffold88.7614,evm.model.scaffold40.3640,evm.model.scaffold351.15303,evm.model.scaffol…
Biological process	positive regulation of cell adhesion	GO:0045785	0.228522	266	1164	266	6.66134e-16	9.06589e-14	1.6943	evm.model.scaffold390.16244,evm.model.scaffold408.16662,evm.model.scaffold4584.24619,evm.model.scaffold66.6173,evm.model.scaffold916.21697,evm.model.scaffold1018.22191,evm.model.scaffold1018.22192,evm.model.scaffold1259.23089,evm.model.scaffold189.11449,evm.model.scaffold408.16691,evm.model.scaffold120.9156,evm.model.scaffold120.9151,evm.model.scaffold408.16694,evm.model.scaffold147.10191,evm.mod…
Biological process	cell motility	GO:0048870	0.180364	733	4064	733	6.66134e-16	9.06589e-14	1.33725	evm.model.scaffold696.20159,evm.model.scaffold390.16244,evm.model.scaffold408.16662,evm.model.scaffold179.11128,evm.model.scaffold66.6173,evm.model.scaffold135.9765,evm.model.scaffold916.21697,evm.model.scaffold120.9114,evm.model.scaffold120.9110,evm.model.scaffold177.11088,evm.model.scaffold35.3355,evm.model.scaffold35.3354,evm.model.scaffold16.1706,evm.model.scaffold16.1708,evm.model.scaffold40…
Biological process	positive regulation of cytokine production	GO:0001819	0.229008	240	1048	240	7.77156e-16	9.99466e-14	1.6979	evm.model.scaffold390.16244,evm.model.scaffold408.16662,evm.model.scaffold66.6173,evm.model.scaffold390.16232,evm.model.scaffold1018.22191,evm.model.scaffold1018.22192,evm.model.scaffold29.2760,evm.model.scaffold436.17084,evm.model.scaffold16.1719,evm.model.scaffold414.16787,evm.model.scaffold1977.24163,evm.model.scaffold45.4033,evm.model.scaffold1620.23852,evm.model.scaffold117.8887,evm.model.sc…
Biological process	neutrophil mediated immunity	GO:0002446	0.271154	282	1040	282	7.77156e-16	9.99466e-14	2.01038	evm.model.scaffold390.16232,evm.model.scaffold1371.23418,evm.model.scaffold512.18181,evm.model.scaffold35.3355,evm.model.scaffold35.3354,evm.model.scaffold512.18175,evm.model.scaffold16.1706,evm.model.scaffold1018.22193,evm.model.scaffold16.1708,evm.model.scaffold408.16681,evm.model.scaffold139.9890,evm.model.scaffold139.9891,evm.model.scaffold45.4033,evm.model.scaffold120.9152,evm.model.scaffold…
Biological process	regulation of lymphocyte activation	GO:0051249	0.244275	256	1048	256	7.77156e-16	9.99466e-14	1.81109	evm.model.scaffold408.16662,evm.model.scaffold4584.24619,evm.model.scaffold66.6173,evm.model.scaffold135.9765,evm.model.scaffold1018.22191,evm.model.scaffold1018.22192,evm.model.scaffold16.1708,evm.model.scaffold2.105,evm.model.scaffold436.17086,evm.model.scaffold1977.24163,evm.model.scaffold1620.23856,evm.model.scaffold1620.23852,evm.model.scaffold1620.23853,evm.model.scaffold408.16691,evm.model…
Biological process	regulation of tumor necrosis factor production	GO:0032680	0.311927	102	327	102	7.77156e-16	9.99466e-14	2.31267	evm.model.scaffold408.16662,evm.model.scaffold390.16232,evm.model.scaffold29.2760,evm.model.scaffold16.1719,evm.model.scaffold1977.24163,evm.model.scaffold45.4033,evm.model.scaffold1620.23852,evm.model.scaffold147.10191,evm.model.scaffold1432.23535,evm.model.scaffold351.15303,evm.model.scaffold351.15302,evm.model.scaffold539.18494,evm.model.scaffold150.10391,evm.model.scaffold2.140,evm.model.scaf…
Biological process	positive regulation of locomotion	GO:0040017	0.206037	314	1524	314	8.88178e-16	1.09215e-13	1.52759	evm.model.scaffold696.20159,evm.model.scaffold390.16244,evm.model.scaffold408.16662,evm.model.scaffold179.11128,evm.model.scaffold66.6173,evm.model.scaffold916.21697,evm.model.scaffold120.9110,evm.model.scaffold177.11088,evm.model.scaffold16.1708,evm.model.scaffold408.16681,evm.model.scaffold117.8887,evm.model.scaffold120.9156,evm.model.scaffold120.9151,evm.model.scaffold147.10191,evm.model.scaff…
Biological process	alpha-beta T cell activation	GO:0046631	0.290667	109	375	109	8.88178e-16	1.09215e-13	2.15505	evm.model.scaffold408.16662,evm.model.scaffold135.9765,evm.model.scaffold512.18175,evm.model.scaffold16.1708,evm.model.scaffold2.105,evm.model.scaffold1977.24163,evm.model.scaffold147.10191,evm.model.scaffold162.10703,evm.model.scaffold40.3636,evm.model.scaffold384.16137,evm.model.scaffold351.15303,evm.model.scaffold29.2776,evm.model.scaffold12.1159,evm.model.scaffold2.141,evm.model.scaffold2.140…
Biological process	positive regulation of T cell activation	GO:0050870	0.272165	132	485	132	8.88178e-16	1.09215e-13	2.01787	evm.model.scaffold408.16662,evm.model.scaffold4584.24619,evm.model.scaffold66.6173,evm.model.scaffold1018.22191,evm.model.scaffold1018.22192,evm.model.scaffold408.16691,evm.model.scaffold120.9156,evm.model.scaffold120.9151,evm.model.scaffold408.16694,evm.model.scaffold147.10191,evm.model.scaffold40.3640,evm.model.scaffold384.16137,evm.model.scaffold12.1172,evm.model.scaffold351.15303,evm.model.sc…
Biological process	biological process involved in interspecies interaction between organisms	GO:0044419	0.179595	896	4989	896	9.99201e-16	1.19716e-13	1.33155	evm.model.scaffold1063.22357,evm.model.scaffold390.16244,evm.model.scaffold390.16245,evm.model.scaffold408.16662,evm.model.scaffold30.2952,evm.model.scaffold66.6173,evm.model.scaffold117.8843,evm.model.scaffold135.9765,evm.model.scaffold120.9114,evm.model.scaffold390.16232,evm.model.scaffold1371.23418,evm.model.scaffold30.2986,evm.model.scaffold66.6184,evm.model.scaffold177.11088,evm.model.scaffo…
Biological process	positive regulation of cell migration	GO:0030335	0.210955	285	1351	285	1.33227e-15	1.58269e-13	1.56405	evm.model.scaffold696.20159,evm.model.scaffold390.16244,evm.model.scaffold408.16662,evm.model.scaffold179.11128,evm.model.scaffold66.6173,evm.model.scaffold916.21697,evm.model.scaffold120.9110,evm.model.scaffold177.11088,evm.model.scaffold16.1708,evm.model.scaffold408.16681,evm.model.scaffold117.8887,evm.model.scaffold120.9151,evm.model.scaffold147.10191,evm.model.scaffold170.10900,evm.model.scaf…
Biological process	positive regulation of immune effector process	GO:0002699	0.257895	147	570	147	1.44329e-15	1.70017e-13	1.91207	evm.model.scaffold390.16244,evm.model.scaffold408.16662,evm.model.scaffold1371.23418,evm.model.scaffold512.18182,evm.model.scaffold16.1708,evm.model.scaffold436.17084,evm.model.scaffold1977.24163,evm.model.scaffold755.20559,evm.model.scaffold117.8887,evm.model.scaffold408.16691,evm.model.scaffold120.9156,evm.model.scaffold120.9152,evm.model.scaffold147.10191,evm.model.scaffold170.10900,evm.model.…
Biological process	positive regulation of programmed cell death	GO:0043068	0.204724	312	1524	312	2.44249e-15	2.85324e-13	1.51786	evm.model.scaffold408.16662,evm.model.scaffold179.11128,evm.model.scaffold30.2952,evm.model.scaffold66.6173,evm.model.scaffold117.8843,evm.model.scaffold287.14123,evm.model.scaffold120.9114,evm.model.scaffold30.2986,evm.model.scaffold131.9607,evm.model.scaffold2531.24368,evm.model.scaffold35.3355,evm.model.scaffold35.3354,evm.model.scaffold1776.24029,evm.model.scaffold584.19049,evm.model.scaffold…
Biological process	programmed cell death	GO:0012501	0.169628	802	4728	802	2.88658e-15	3.34414e-13	1.25765	evm.model.scaffold298.14284,evm.model.scaffold390.16244,evm.model.scaffold408.16662,evm.model.scaffold179.11128,evm.model.scaffold30.2952,evm.model.scaffold66.6173,evm.model.scaffold30.2957,evm.model.scaffold117.8843,evm.model.scaffold287.14123,evm.model.scaffold120.9114,evm.model.scaffold1371.23418,evm.model.scaffold30.2986,evm.model.scaffold177.11088,evm.model.scaffold131.9607,evm.model.scaffol…
Biological process	response to cytokine	GO:0034097	0.1839	498	2708	498	5.66214e-15	6.50589e-13	1.36346	evm.model.scaffold298.14284,evm.model.scaffold390.16244,evm.model.scaffold408.16662,evm.model.scaffold66.6173,evm.model.scaffold120.9114,evm.model.scaffold390.16232,evm.model.scaffold1371.23418,evm.model.scaffold66.6184,evm.model.scaffold177.11088,evm.model.scaffold512.18175,evm.model.scaffold16.1708,evm.model.scaffold1776.24029,evm.model.scaffold29.2760,evm.model.scaffold2.105,evm.model.scaffold…
Biological process	regulation of multicellular organismal development	GO:2000026	0.175818	634	3606	634	5.77316e-15	6.57952e-13	1.30354	evm.model.scaffold390.16244,evm.model.scaffold408.16662,evm.model.scaffold30.2952,evm.model.scaffold66.6173,evm.model.scaffold117.8843,evm.model.scaffold287.14123,evm.model.scaffold135.9765,evm.model.scaffold916.21697,evm.model.scaffold120.9114,evm.model.scaffold30.2986,evm.model.scaffold1018.22192,evm.model.scaffold600.19221,evm.model.scaffold1259.23085,evm.model.scaffold29.2760,evm.model.scaffo…
Biological process	pattern recognition receptor signaling pathway	GO:0002221	0.277512	116	418	116	6.88338e-15	7.78155e-13	2.05752	evm.model.scaffold408.16662,evm.model.scaffold120.9114,evm.model.scaffold390.16232,evm.model.scaffold16.1708,evm.model.scaffold408.16675,evm.model.scaffold414.16787,evm.model.scaffold45.4033,evm.model.scaffold408.16694,evm.model.scaffold62.6035,evm.model.scaffold40.3636,evm.model.scaffold12.1169,evm.model.scaffold1432.23535,evm.model.scaffold75.6618,evm.model.scaffold351.15329,evm.model.scaffold2…
Biological process	cellular response to oxygen-containing compound	GO:1901701	0.177071	607	3428	607	7.21645e-15	8.09282e-13	1.31283	evm.model.scaffold179.11128,evm.model.scaffold135.9765,evm.model.scaffold916.21697,evm.model.scaffold120.9114,evm.model.scaffold916.21694,evm.model.scaffold390.16232,evm.model.scaffold1371.23418,evm.model.scaffold30.2986,evm.model.scaffold177.11088,evm.model.scaffold177.11084,evm.model.scaffold1018.22191,evm.model.scaffold512.18181,evm.model.scaffold1018.22192,evm.model.scaffold512.18175,evm.mode…
Biological process	positive regulation of cell motility	GO:2000147	0.206215	292	1416	292	8.65974e-15	9.6343e-13	1.52891	evm.model.scaffold696.20159,evm.model.scaffold390.16244,evm.model.scaffold408.16662,evm.model.scaffold179.11128,evm.model.scaffold66.6173,evm.model.scaffold916.21697,evm.model.scaffold120.9110,evm.model.scaffold177.11088,evm.model.scaffold16.1708,evm.model.scaffold408.16681,evm.model.scaffold117.8887,evm.model.scaffold120.9151,evm.model.scaffold147.10191,evm.model.scaffold170.10900,evm.model.scaf…
Biological process	toll-like receptor signaling pathway	GO:0002224	0.302251	94	311	94	8.99281e-15	9.92608e-13	2.24094	evm.model.scaffold408.16662,evm.model.scaffold120.9114,evm.model.scaffold390.16232,evm.model.scaffold16.1708,evm.model.scaffold408.16675,evm.model.scaffold414.16787,evm.model.scaffold45.4033,evm.model.scaffold408.16694,evm.model.scaffold62.6035,evm.model.scaffold40.3636,evm.model.scaffold1432.23535,evm.model.scaffold75.6618,evm.model.scaffold29.2790,evm.model.scaffold248.13201,evm.model.scaffold1…
Biological process	negative regulation of cytokine production	GO:0001818	0.245023	160	653	160	9.65894e-15	1.0578e-12	1.81664	evm.model.scaffold1063.22357,evm.model.scaffold408.16662,evm.model.scaffold120.9114,evm.model.scaffold512.18181,evm.model.scaffold1977.24163,evm.model.scaffold755.20559,evm.model.scaffold457.17421,evm.model.scaffold40.3636,evm.model.scaffold88.7614,evm.model.scaffold1432.23535,evm.model.scaffold397.16380,evm.model.scaffold351.15303,evm.model.scaffold351.15302,evm.model.scaffold78.6885,evm.model.s…
Biological process	positive regulation of signaling	GO:0023056	0.172603	693	4015	693	1.12133e-14	1.21851e-12	1.2797	evm.model.scaffold35.3333,evm.model.scaffold298.14284,evm.model.scaffold390.16244,evm.model.scaffold390.16245,evm.model.scaffold408.16662,evm.model.scaffold30.2952,evm.model.scaffold66.6173,evm.model.scaffold30.2957,evm.model.scaffold66.6178,evm.model.scaffold117.8843,evm.model.scaffold287.14123,evm.model.scaffold916.21697,evm.model.scaffold390.16232,evm.model.scaffold66.6184,evm.model.scaffold17…
Biological process	negative regulation of leukocyte activation	GO:0002695	0.272311	119	437	119	1.28786e-14	1.38871e-12	2.01896	evm.model.scaffold408.16662,evm.model.scaffold135.9765,evm.model.scaffold1371.23418,evm.model.scaffold16.1708,evm.model.scaffold2.105,evm.model.scaffold436.17086,evm.model.scaffold1977.24163,evm.model.scaffold147.10191,evm.model.scaffold40.3636,evm.model.scaffold88.7614,evm.model.scaffold351.15303,evm.model.scaffold351.15302,evm.model.scaffold35.3370,evm.model.scaffold97.8032,evm.model.scaffold12…
Biological process	lymphocyte mediated immunity	GO:0002449	0.240634	167	694	167	1.46549e-14	1.56819e-12	1.7841	evm.model.scaffold408.16662,evm.model.scaffold1371.23418,evm.model.scaffold436.17084,evm.model.scaffold1977.24163,evm.model.scaffold755.20559,evm.model.scaffold1620.23856,evm.model.scaffold1620.23852,evm.model.scaffold1620.23853,evm.model.scaffold408.16691,evm.model.scaffold120.9156,evm.model.scaffold120.9152,evm.model.scaffold147.10192,evm.model.scaffold678.19981,evm.model.scaffold57.5668,evm.mo…
Biological process	regulation of protein metabolic process	GO:0051246	0.165763	887	5351	887	1.46549e-14	1.56819e-12	1.229	evm.model.scaffold298.14284,evm.model.scaffold62.6021,evm.model.scaffold1063.22357,evm.model.scaffold390.16244,evm.model.scaffold390.16245,evm.model.scaffold408.16662,evm.model.scaffold66.6173,evm.model.scaffold30.2986,evm.model.scaffold177.11088,evm.model.scaffold66.6185,evm.model.scaffold131.9607,evm.model.scaffold2531.24368,evm.model.scaffold1018.22191,evm.model.scaffold1018.22192,evm.model.sc…
Biological process	apoptotic process	GO:0006915	0.170159	747	4390	747	1.73195e-14	1.82545e-12	1.26159	evm.model.scaffold298.14284,evm.model.scaffold390.16244,evm.model.scaffold408.16662,evm.model.scaffold179.11128,evm.model.scaffold30.2952,evm.model.scaffold66.6173,evm.model.scaffold30.2957,evm.model.scaffold117.8843,evm.model.scaffold287.14123,evm.model.scaffold120.9114,evm.model.scaffold1371.23418,evm.model.scaffold30.2986,evm.model.scaffold177.11088,evm.model.scaffold131.9607,evm.model.scaffol…
Biological process	positive regulation of cell communication	GO:0010647	0.17219	691	4013	691	2.20934e-14	2.31124e-12	1.27665	evm.model.scaffold35.3333,evm.model.scaffold298.14284,evm.model.scaffold390.16244,evm.model.scaffold408.16662,evm.model.scaffold30.2952,evm.model.scaffold66.6173,evm.model.scaffold30.2957,evm.model.scaffold66.6178,evm.model.scaffold117.8843,evm.model.scaffold287.14123,evm.model.scaffold916.21697,evm.model.scaffold390.16232,evm.model.scaffold66.6184,evm.model.scaffold177.11088,evm.model.scaffold66…
Biological process	leukocyte proliferation	GO:0070661	0.228091	190	833	190	5.11813e-14	5.31451e-12	1.69111	evm.model.scaffold390.16244,evm.model.scaffold408.16662,evm.model.scaffold4584.24619,evm.model.scaffold66.6173,evm.model.scaffold135.9765,evm.model.scaffold1371.23418,evm.model.scaffold177.11088,evm.model.scaffold1018.22191,evm.model.scaffold1018.22192,evm.model.scaffold16.1708,evm.model.scaffold1977.24163,evm.model.scaffold1620.23852,evm.model.scaffold1620.23853,evm.model.scaffold117.8887,evm.mo…
Biological process	regulation of hemopoiesis	GO:1903706	0.216319	228	1054	228	5.85088e-14	6.0307e-12	1.60382	evm.model.scaffold408.16662,evm.model.scaffold30.2952,evm.model.scaffold66.6173,evm.model.scaffold117.8843,evm.model.scaffold135.9765,evm.model.scaffold2.105,evm.model.scaffold408.16691,evm.model.scaffold120.9157,evm.model.scaffold755.20576,evm.model.scaffold189.11439,evm.model.scaffold21.2096,evm.model.scaffold1543.23742,evm.model.scaffold678.19986,evm.model.scaffold416.16809,evm.model.scaffold4…
Biological process	positive regulation of signal transduction	GO:0009967	0.174899	609	3482	609	7.43849e-14	7.61115e-12	1.29673	evm.model.scaffold298.14284,evm.model.scaffold390.16244,evm.model.scaffold408.16662,evm.model.scaffold30.2952,evm.model.scaffold66.6173,evm.model.scaffold30.2957,evm.model.scaffold66.6178,evm.model.scaffold117.8843,evm.model.scaffold287.14123,evm.model.scaffold916.21697,evm.model.scaffold390.16232,evm.model.scaffold66.6184,evm.model.scaffold66.6185,evm.model.scaffold131.9607,evm.model.scaffold512…
Biological process	positive regulation of metabolic process	GO:0009893	0.158579	1147	7233	1147	9.31477e-14	9.46192e-12	1.17573	evm.model.scaffold35.3333,evm.model.scaffold298.14284,evm.model.scaffold62.6021,evm.model.scaffold390.16244,evm.model.scaffold390.16245,evm.model.scaffold408.16662,evm.model.scaffold66.6173,evm.model.scaffold117.8843,evm.model.scaffold135.9765,evm.model.scaffold916.21694,evm.model.scaffold390.16232,evm.model.scaffold120.9110,evm.model.scaffold30.2986,evm.model.scaffold177.11088,evm.model.scaffold…
Biological process	regulation of molecular function	GO:0065009	0.164341	895	5446	895	9.57012e-14	9.65137e-12	1.21845	evm.model.scaffold696.20159,evm.model.scaffold298.14284,evm.model.scaffold1063.22357,evm.model.scaffold390.16244,evm.model.scaffold390.16245,evm.model.scaffold408.16662,evm.model.scaffold66.6173,evm.model.scaffold30.2957,evm.model.scaffold66.6178,evm.model.scaffold916.21697,evm.model.scaffold120.9114,evm.model.scaffold390.16232,evm.model.scaffold120.9110,evm.model.scaffold177.11088,evm.model.scaf…
Biological process	regulation of lymphocyte differentiation	GO:0045619	0.266515	117	439	117	1.05027e-13	1.05162e-11	1.97598	evm.model.scaffold408.16662,evm.model.scaffold135.9765,evm.model.scaffold2.105,evm.model.scaffold21.2096,evm.model.scaffold40.3636,evm.model.scaffold1432.23535,evm.model.scaffold40.3640,evm.model.scaffold384.16137,evm.model.scaffold351.15303,evm.model.scaffold111.8667,evm.model.scaffold539.18494,evm.model.scaffold2.140,evm.model.scaffold24.2403,evm.model.scaffold62.5978,evm.model.scaffold276.1390…
Biological process	positive regulation of inflammatory response	GO:0050729	0.29393	92	313	92	1.06914e-13	1.06293e-11	2.17924	evm.model.scaffold66.6173,evm.model.scaffold16.1708,evm.model.scaffold170.10923,evm.model.scaffold120.9152,evm.model.scaffold390.16220,evm.model.scaffold416.16809,evm.model.scaffold40.3636,evm.model.scaffold1432.23535,evm.model.scaffold40.3640,evm.model.scaffold351.15303,evm.model.scaffold111.8667,evm.model.scaffold12.1159,evm.model.scaffold351.15329,evm.model.scaffold124.9258,evm.model.scaffold1…
Biological process	myeloid leukocyte migration	GO:0097529	0.245791	146	594	146	1.17129e-13	1.15627e-11	1.82234	evm.model.scaffold66.6173,evm.model.scaffold916.21697,evm.model.scaffold177.11088,evm.model.scaffold16.1706,evm.model.scaffold16.1708,evm.model.scaffold2.100,evm.model.scaffold408.16691,evm.model.scaffold120.9156,evm.model.scaffold170.10900,evm.model.scaffold170.10918,evm.model.scaffold2.151,evm.model.scaffold40.3640,evm.model.scaffold1265.23120,evm.model.scaffold111.8667,evm.model.scaffold444.17…
Biological process	regulation of adaptive immune response	GO:0002819	0.269048	113	420	113	1.40332e-13	1.37565e-11	1.99476	evm.model.scaffold436.17084,evm.model.scaffold2.105,evm.model.scaffold755.20559,evm.model.scaffold408.16691,evm.model.scaffold120.9152,evm.model.scaffold147.10191,evm.model.scaffold147.10192,evm.model.scaffold40.3636,evm.model.scaffold88.7614,evm.model.scaffold351.15303,evm.model.scaffold29.2790,evm.model.scaffold2.140,evm.model.scaffold420.16846,evm.model.scaffold24.2405,evm.model.scaffold24.240…
Biological process	positive regulation of apoptotic process	GO:0043065	0.201236	293	1456	293	1.74527e-13	1.69897e-11	1.492	evm.model.scaffold408.16662,evm.model.scaffold179.11128,evm.model.scaffold30.2952,evm.model.scaffold66.6173,evm.model.scaffold117.8843,evm.model.scaffold287.14123,evm.model.scaffold120.9114,evm.model.scaffold30.2986,evm.model.scaffold131.9607,evm.model.scaffold2531.24368,evm.model.scaffold35.3355,evm.model.scaffold35.3354,evm.model.scaffold584.19049,evm.model.scaffold139.9887,evm.model.scaffold13…
Biological process	positive regulation of gene expression	GO:0010628	0.180058	493	2738	493	3.30846e-13	3.17658e-11	1.33498	evm.model.scaffold35.3333,evm.model.scaffold62.6021,evm.model.scaffold390.16244,evm.model.scaffold408.16662,evm.model.scaffold66.6173,evm.model.scaffold135.9765,evm.model.scaffold390.16232,evm.model.scaffold30.2986,evm.model.scaffold177.11088,evm.model.scaffold512.18182,evm.model.scaffold1018.22191,evm.model.scaffold1018.22192,evm.model.scaffold66.6181,evm.model.scaffold16.1708,evm.model.scaffold…
Biological process	lymphocyte proliferation	GO:0046651	0.22846	175	766	175	4.67293e-13	4.45613e-11	1.69384	evm.model.scaffold390.16244,evm.model.scaffold408.16662,evm.model.scaffold4584.24619,evm.model.scaffold135.9765,evm.model.scaffold1018.22191,evm.model.scaffold1018.22192,evm.model.scaffold16.1708,evm.model.scaffold1977.24163,evm.model.scaffold1620.23852,evm.model.scaffold1620.23853,evm.model.scaffold60.5911,evm.model.scaffold408.16691,evm.model.scaffold120.9156,evm.model.scaffold120.9151,evm.mode…
Biological process	regulation of lymphocyte proliferation	GO:0050670	0.24515	139	567	139	5.70211e-13	5.40082e-11	1.81758	evm.model.scaffold408.16662,evm.model.scaffold4584.24619,evm.model.scaffold135.9765,evm.model.scaffold1018.22191,evm.model.scaffold1018.22192,evm.model.scaffold16.1708,evm.model.scaffold1620.23852,evm.model.scaffold1620.23853,evm.model.scaffold408.16691,evm.model.scaffold120.9156,evm.model.scaffold147.10191,evm.model.scaffold147.10192,evm.model.scaffold170.10900,evm.model.scaffold21.2096,evm.mode…
Biological process	negative regulation of response to external stimulus	GO:0032102	0.207307	244	1177	244	9.40248e-13	8.8459e-11	1.53701	evm.model.scaffold390.16245,evm.model.scaffold408.16662,evm.model.scaffold135.9765,evm.model.scaffold120.9114,evm.model.scaffold916.21694,evm.model.scaffold35.3355,evm.model.scaffold35.3354,evm.model.scaffold1259.23084,evm.model.scaffold438.17103,evm.model.scaffold147.10188,evm.model.scaffold117.8888,evm.model.scaffold147.10192,evm.model.scaffold170.10918,evm.model.scaffold298.14276,evm.model.sca…
Biological process	negative regulation of leukocyte cell-cell adhesion	GO:1903038	0.286624	90	314	90	9.60565e-13	8.9768e-11	2.12508	evm.model.scaffold408.16662,evm.model.scaffold16.1708,evm.model.scaffold2.105,evm.model.scaffold436.17086,evm.model.scaffold147.10191,evm.model.scaffold88.7614,evm.model.scaffold40.3640,evm.model.scaffold351.15303,evm.model.scaffold111.8667,evm.model.scaffold97.8032,evm.model.scaffold12.1159,evm.model.scaffold2.140,evm.model.scaffold24.2403,evm.model.scaffold88.7577,evm.model.scaffold21.2110,evm.…
Biological process	regulation of interleukin-6 production	GO:0032675	0.291096	85	292	85	1.64402e-12	1.51617e-10	2.15823	evm.model.scaffold408.16662,evm.model.scaffold390.16232,evm.model.scaffold16.1708,evm.model.scaffold1977.24163,evm.model.scaffold45.4033,evm.model.scaffold117.8887,evm.model.scaffold117.8888,evm.model.scaffold408.16691,evm.model.scaffold1432.23535,evm.model.scaffold351.15302,evm.model.scaffold12.1159,evm.model.scaffold88.7577,evm.model.scaffold21.2110,evm.model.scaffold234.12732,evm.model.scaffol…
Biological process	negative regulation of cell-cell adhesion	GO:0022408	0.246704	131	531	131	1.664e-12	1.52457e-10	1.82911	evm.model.scaffold408.16662,evm.model.scaffold16.1708,evm.model.scaffold2.105,evm.model.scaffold436.17086,evm.model.scaffold117.8888,evm.model.scaffold147.10191,evm.model.scaffold88.7614,evm.model.scaffold12.1169,evm.model.scaffold40.3640,evm.model.scaffold169.10858,evm.model.scaffold351.15303,evm.model.scaffold111.8667,evm.model.scaffold2.182,evm.model.scaffold97.8032,evm.model.scaffold12.1159,e…
Biological process	regulation of leukocyte differentiation	GO:1902105	0.225225	175	777	175	1.71496e-12	1.56106e-10	1.66986	evm.model.scaffold408.16662,evm.model.scaffold30.2952,evm.model.scaffold66.6173,evm.model.scaffold117.8843,evm.model.scaffold135.9765,evm.model.scaffold2.105,evm.model.scaffold408.16691,evm.model.scaffold120.9157,evm.model.scaffold21.2096,evm.model.scaffold40.3636,evm.model.scaffold88.7614,evm.model.scaffold1432.23535,evm.model.scaffold40.3640,evm.model.scaffold384.16137,evm.model.scaffold351.153…
Biological process	positive regulation of developmental process	GO:0051094	0.173168	586	3384	586	1.79423e-12	1.62268e-10	1.28389	evm.model.scaffold390.16244,evm.model.scaffold408.16662,evm.model.scaffold179.11128,evm.model.scaffold30.2952,evm.model.scaffold66.6173,evm.model.scaffold117.8843,evm.model.scaffold135.9765,evm.model.scaffold916.21697,evm.model.scaffold120.9114,evm.model.scaffold177.11088,evm.model.scaffold1018.22192,evm.model.scaffold600.19221,evm.model.scaffold16.1708,evm.model.scaffold1259.23085,evm.model.scaf…
Biological process	regulation of leukocyte migration	GO:0002685	0.246241	131	532	131	1.92091e-12	1.72611e-10	1.82567	evm.model.scaffold408.16662,evm.model.scaffold66.6173,evm.model.scaffold916.21697,evm.model.scaffold177.11088,evm.model.scaffold16.1708,evm.model.scaffold120.9151,evm.model.scaffold147.10191,evm.model.scaffold170.10900,evm.model.scaffold170.10918,evm.model.scaffold575.18985,evm.model.scaffold40.3640,evm.model.scaffold1265.23120,evm.model.scaffold111.8667,evm.model.scaffold382.16074,evm.model.scaf…
Biological process	regulation of response to stress	GO:0080134	0.173341	580	3346	580	2.03471e-12	1.81672e-10	1.28518	evm.model.scaffold298.14284,evm.model.scaffold1063.22357,evm.model.scaffold390.16245,evm.model.scaffold408.16662,evm.model.scaffold4584.24619,evm.model.scaffold179.11128,evm.model.scaffold66.6173,evm.model.scaffold62.6033,evm.model.scaffold120.9114,evm.model.scaffold916.21694,evm.model.scaffold390.16232,evm.model.scaffold66.6184,evm.model.scaffold512.18182,evm.model.scaffold35.3355,evm.model.scaf…
Biological process	positive regulation of tumor necrosis factor superfamily cytokine production	GO:1903557	0.320755	68	212	68	2.14373e-12	1.90195e-10	2.37813	evm.model.scaffold408.16662,evm.model.scaffold390.16232,evm.model.scaffold29.2760,evm.model.scaffold16.1719,evm.model.scaffold1977.24163,evm.model.scaffold45.4033,evm.model.scaffold1620.23852,evm.model.scaffold147.10191,evm.model.scaffold1432.23535,evm.model.scaffold40.3640,evm.model.scaffold351.15302,evm.model.scaffold111.8667,evm.model.scaffold539.18494,evm.model.scaffold150.10391,evm.model.sca…
Biological process	regulation of adaptive immune response based on somatic recombination of immune receptors built from immunoglobulin superfamily domains	GO:0002822	0.27027	100	370	100	2.67164e-12	2.35541e-10	2.00383	evm.model.scaffold436.17084,evm.model.scaffold2.105,evm.model.scaffold755.20559,evm.model.scaffold408.16691,evm.model.scaffold120.9152,evm.model.scaffold147.10192,evm.model.scaffold40.3636,evm.model.scaffold88.7614,evm.model.scaffold351.15303,evm.model.scaffold29.2790,evm.model.scaffold2.140,evm.model.scaffold420.16846,evm.model.scaffold24.2403,evm.model.scaffold62.5978,evm.model.scaffold62.5977,…
Biological process	phosphate-containing compound metabolic process	GO:0006796	0.161741	914	5651	914	2.72515e-12	2.38758e-10	1.19918	evm.model.scaffold390.16238,evm.model.scaffold298.14284,evm.model.scaffold1063.22357,evm.model.scaffold390.16244,evm.model.scaffold390.16245,evm.model.scaffold408.16662,evm.model.scaffold66.6173,evm.model.scaffold66.6178,evm.model.scaffold916.21697,evm.model.scaffold120.9114,evm.model.scaffold120.9110,evm.model.scaffold177.11088,evm.model.scaffold2531.24368,evm.model.scaffold1018.22191,evm.model.…
Biological process	regulation of leukocyte proliferation	GO:0070663	0.235294	148	629	148	3.03979e-12	2.64669e-10	1.74451	evm.model.scaffold408.16662,evm.model.scaffold4584.24619,evm.model.scaffold135.9765,evm.model.scaffold1371.23418,evm.model.scaffold177.11088,evm.model.scaffold1018.22191,evm.model.scaffold1018.22192,evm.model.scaffold16.1708,evm.model.scaffold1620.23852,evm.model.scaffold1620.23853,evm.model.scaffold408.16691,evm.model.scaffold120.9156,evm.model.scaffold147.10191,evm.model.scaffold147.10192,evm.m…
Biological process	regulation of myeloid leukocyte mediated immunity	GO:0002886	0.338983	60	177	60	3.07321e-12	2.65927e-10	2.51327	evm.model.scaffold408.16662,evm.model.scaffold1371.23418,evm.model.scaffold16.1708,evm.model.scaffold1977.24163,evm.model.scaffold120.9152,evm.model.scaffold170.10900,evm.model.scaffold40.3636,evm.model.scaffold88.7614,evm.model.scaffold351.15302,evm.model.scaffold444.17210,evm.model.scaffold12.1159,evm.model.scaffold1655.23898,evm.model.scaffold248.13201,evm.model.scaffold234.12733,evm.model.sca…
Biological process	regulation of cell death	GO:0010941	0.167694	707	4216	707	3.18945e-12	2.74293e-10	1.24331	evm.model.scaffold298.14284,evm.model.scaffold390.16244,evm.model.scaffold408.16662,evm.model.scaffold179.11128,evm.model.scaffold30.2952,evm.model.scaffold66.6173,evm.model.scaffold30.2957,evm.model.scaffold117.8843,evm.model.scaffold287.14123,evm.model.scaffold120.9114,evm.model.scaffold1371.23418,evm.model.scaffold30.2986,evm.model.scaffold131.9607,evm.model.scaffold2531.24368,evm.model.scaffo…
Biological process	cellular response to lipid	GO:0071396	0.192104	326	1697	326	3.27105e-12	2.79595e-10	1.42429	evm.model.scaffold135.9765,evm.model.scaffold916.21697,evm.model.scaffold177.11088,evm.model.scaffold1018.22191,evm.model.scaffold512.18181,evm.model.scaffold1018.22192,evm.model.scaffold29.2760,evm.model.scaffold16.1719,evm.model.scaffold390.16253,evm.model.scaffold1977.24163,evm.model.scaffold170.10923,evm.model.scaffold160.10647,evm.model.scaffold53352.25109,evm.model.scaffold408.16691,evm.mod…
Biological process	mononuclear cell proliferation	GO:0032943	0.2225	178	800	178	3.31768e-12	2.81862e-10	1.64965	evm.model.scaffold390.16244,evm.model.scaffold408.16662,evm.model.scaffold4584.24619,evm.model.scaffold135.9765,evm.model.scaffold1018.22191,evm.model.scaffold1018.22192,evm.model.scaffold16.1708,evm.model.scaffold1977.24163,evm.model.scaffold1620.23852,evm.model.scaffold1620.23853,evm.model.scaffold60.5911,evm.model.scaffold408.16691,evm.model.scaffold120.9156,evm.model.scaffold120.9151,evm.mode…
Biological process	positive regulation of catalytic activity	GO:0043085	0.180159	454	2520	454	3.46334e-12	2.92465e-10	1.33573	evm.model.scaffold696.20159,evm.model.scaffold298.14284,evm.model.scaffold390.16244,evm.model.scaffold408.16662,evm.model.scaffold66.6173,evm.model.scaffold30.2957,evm.model.scaffold916.21697,evm.model.scaffold390.16232,evm.model.scaffold120.9110,evm.model.scaffold177.11088,evm.model.scaffold177.11084,evm.model.scaffold512.18175,evm.model.scaffold16.1708,evm.model.scaffold35.3341,evm.model.scaffo…
Biological process	positive regulation of lymphocyte differentiation	GO:0045621	0.301587	76	252	76	3.61944e-12	3.03816e-10	2.23602	evm.model.scaffold408.16662,evm.model.scaffold135.9765,evm.model.scaffold40.3636,evm.model.scaffold40.3640,evm.model.scaffold384.16137,evm.model.scaffold351.15303,evm.model.scaffold111.8667,evm.model.scaffold2.140,evm.model.scaffold24.2403,evm.model.scaffold62.5978,evm.model.scaffold75.6639,evm.model.scaffold351.15266,evm.model.scaffold78.6911,evm.model.scaffold24.2328,evm.model.scaffold204.11838…
Biological process	response to wounding	GO:0009611	0.188322	358	1901	358	3.66018e-12	3.05407e-10	1.39625	evm.model.scaffold390.16245,evm.model.scaffold30.2952,evm.model.scaffold66.6178,evm.model.scaffold117.8843,evm.model.scaffold916.21697,evm.model.scaffold120.9114,evm.model.scaffold916.21694,evm.model.scaffold30.2986,evm.model.scaffold35.3355,evm.model.scaffold35.3354,evm.model.scaffold16.1709,evm.model.scaffold408.16675,evm.model.scaffold29.2760,evm.model.scaffold2.105,evm.model.scaffold16.1719,e…
Biological process	phosphorus metabolic process	GO:0006793	0.161404	920	5700	920	3.68605e-12	3.05746e-10	1.19667	evm.model.scaffold390.16238,evm.model.scaffold298.14284,evm.model.scaffold1063.22357,evm.model.scaffold390.16244,evm.model.scaffold390.16245,evm.model.scaffold408.16662,evm.model.scaffold66.6173,evm.model.scaffold66.6178,evm.model.scaffold916.21697,evm.model.scaffold120.9114,evm.model.scaffold120.9110,evm.model.scaffold177.11088,evm.model.scaffold2531.24368,evm.model.scaffold1018.22191,evm.model.…
Biological process	regulation of leukocyte degranulation	GO:0043300	0.389831	46	118	46	4.18177e-12	3.44824e-10	2.89027	evm.model.scaffold408.16662,evm.model.scaffold1371.23418,evm.model.scaffold16.1708,evm.model.scaffold1977.24163,evm.model.scaffold170.10900,evm.model.scaffold88.7614,evm.model.scaffold444.17210,evm.model.scaffold12.1159,evm.model.scaffold1655.23898,evm.model.scaffold248.13201,evm.model.scaffold180.11159,evm.model.scaffold314.14551,evm.model.scaffold444.17189,evm.model.scaffold180.11170,evm.model.…
Biological process	regulation of protein phosphorylation	GO:0001932	0.1797	455	2532	455	4.86389e-12	3.98725e-10	1.33232	evm.model.scaffold298.14284,evm.model.scaffold1063.22357,evm.model.scaffold390.16244,evm.model.scaffold390.16245,evm.model.scaffold408.16662,evm.model.scaffold66.6173,evm.model.scaffold177.11088,evm.model.scaffold1018.22191,evm.model.scaffold1018.22192,evm.model.scaffold16.1708,evm.model.scaffold1259.23085,evm.model.scaffold2.105,evm.model.scaffold1259.23084,evm.model.scaffold390.16253,evm.model.…
Biological process	regulation of toll-like receptor signaling pathway	GO:0034121	0.347826	56	161	56	4.98068e-12	4.05926e-10	2.57884	evm.model.scaffold120.9114,evm.model.scaffold390.16232,evm.model.scaffold16.1708,evm.model.scaffold408.16675,evm.model.scaffold45.4033,evm.model.scaffold408.16694,evm.model.scaffold1432.23535,evm.model.scaffold37.3461,evm.model.scaffold88.7575,evm.model.scaffold667.19884,evm.model.scaffold175.11042,evm.model.scaffold324.14782,evm.model.scaffold59.5794,evm.model.scaffold59.5793,evm.model.scaffold2…
Biological process	positive regulation of protein metabolic process	GO:0051247	0.17379	553	3182	553	5.1934e-12	4.20816e-10	1.28851	evm.model.scaffold298.14284,evm.model.scaffold62.6021,evm.model.scaffold390.16244,evm.model.scaffold390.16245,evm.model.scaffold408.16662,evm.model.scaffold66.6173,evm.model.scaffold30.2986,evm.model.scaffold177.11088,evm.model.scaffold1018.22191,evm.model.scaffold1018.22192,evm.model.scaffold66.6181,evm.model.scaffold16.1708,evm.model.scaffold1259.23085,evm.model.scaffold29.2760,evm.model.scaffo…
Biological process	regulation of pattern recognition receptor signaling pathway	GO:0062207	0.312217	69	221	69	6.07059e-12	4.89066e-10	2.31483	evm.model.scaffold120.9114,evm.model.scaffold390.16232,evm.model.scaffold16.1708,evm.model.scaffold408.16675,evm.model.scaffold45.4033,evm.model.scaffold408.16694,evm.model.scaffold1432.23535,evm.model.scaffold37.3461,evm.model.scaffold88.7575,evm.model.scaffold667.19884,evm.model.scaffold175.11042,evm.model.scaffold324.14782,evm.model.scaffold59.5794,evm.model.scaffold59.5793,evm.model.scaffold2…
Biological process	regulation of apoptotic process	GO:0042981	0.170861	611	3576	611	6.41565e-12	5.13912e-10	1.26679	evm.model.scaffold298.14284,evm.model.scaffold390.16244,evm.model.scaffold408.16662,evm.model.scaffold179.11128,evm.model.scaffold30.2952,evm.model.scaffold66.6173,evm.model.scaffold30.2957,evm.model.scaffold117.8843,evm.model.scaffold287.14123,evm.model.scaffold120.9114,evm.model.scaffold1371.23418,evm.model.scaffold30.2986,evm.model.scaffold131.9607,evm.model.scaffold2531.24368,evm.model.scaffo…
Biological process	positive regulation of molecular function	GO:0044093	0.171738	587	3418	587	7.92877e-12	6.31508e-10	1.27329	evm.model.scaffold696.20159,evm.model.scaffold298.14284,evm.model.scaffold390.16244,evm.model.scaffold390.16245,evm.model.scaffold408.16662,evm.model.scaffold66.6173,evm.model.scaffold30.2957,evm.model.scaffold916.21697,evm.model.scaffold390.16232,evm.model.scaffold120.9110,evm.model.scaffold177.11088,evm.model.scaffold177.11084,evm.model.scaffold2531.24368,evm.model.scaffold512.18175,evm.model.s…
Biological process	interleukin-6 production	GO:0032635	0.279743	87	311	87	9.69536e-12	7.6785e-10	2.07406	evm.model.scaffold408.16662,evm.model.scaffold390.16232,evm.model.scaffold16.1708,evm.model.scaffold1977.24163,evm.model.scaffold45.4033,evm.model.scaffold117.8887,evm.model.scaffold117.8888,evm.model.scaffold408.16691,evm.model.scaffold1432.23535,evm.model.scaffold351.15302,evm.model.scaffold12.1159,evm.model.scaffold88.7577,evm.model.scaffold21.2110,evm.model.scaffold234.12732,evm.model.scaffol…
Biological process	regulation of T cell differentiation	GO:0045580	0.270893	94	347	94	1.05035e-11	8.27179e-10	2.00845	evm.model.scaffold408.16662,evm.model.scaffold135.9765,evm.model.scaffold2.105,evm.model.scaffold21.2096,evm.model.scaffold40.3640,evm.model.scaffold384.16137,evm.model.scaffold351.15303,evm.model.scaffold111.8667,evm.model.scaffold539.18494,evm.model.scaffold2.140,evm.model.scaffold24.2403,evm.model.scaffold62.5978,evm.model.scaffold276.13909,evm.model.scaffold21.2107,evm.model.scaffold75.6639,e…
Biological process	positive regulation of macromolecule metabolic process	GO:0010604	0.158046	1042	6593	1042	1.186e-11	9.28787e-10	1.17178	evm.model.scaffold35.3333,evm.model.scaffold298.14284,evm.model.scaffold62.6021,evm.model.scaffold390.16244,evm.model.scaffold390.16245,evm.model.scaffold408.16662,evm.model.scaffold66.6173,evm.model.scaffold117.8843,evm.model.scaffold135.9765,evm.model.scaffold916.21694,evm.model.scaffold390.16232,evm.model.scaffold30.2986,evm.model.scaffold177.11088,evm.model.scaffold512.18182,evm.model.scaffol…
Biological process	regulation of programmed cell death	GO:0043067	0.16904	641	3792	641	1.22398e-11	9.53206e-10	1.25329	evm.model.scaffold298.14284,evm.model.scaffold390.16244,evm.model.scaffold408.16662,evm.model.scaffold179.11128,evm.model.scaffold30.2952,evm.model.scaffold66.6173,evm.model.scaffold30.2957,evm.model.scaffold117.8843,evm.model.scaffold287.14123,evm.model.scaffold120.9114,evm.model.scaffold1371.23418,evm.model.scaffold30.2986,evm.model.scaffold131.9607,evm.model.scaffold2531.24368,evm.model.scaffo…
Biological process	regulation of leukocyte apoptotic process	GO:2000106	0.318408	64	201	64	1.35716e-11	1.05109e-09	2.36073	evm.model.scaffold408.16662,evm.model.scaffold117.8871,evm.model.scaffold40.3636,evm.model.scaffold40.3640,evm.model.scaffold351.15303,evm.model.scaffold111.8667,evm.model.scaffold595.19179,evm.model.scaffold42.3799,evm.model.scaffold97.8041,evm.model.scaffold248.13201,evm.model.scaffold24.2403,evm.model.scaffold18.1859,evm.model.scaffold78.6910,evm.model.scaffold204.11838,evm.model.scaffold831.2…
Biological process	regulation of defense response	GO:0031347	0.189021	334	1767	334	1.38132e-11	1.06392e-09	1.40143	evm.model.scaffold1063.22357,evm.model.scaffold408.16662,evm.model.scaffold4584.24619,evm.model.scaffold66.6173,evm.model.scaffold390.16232,evm.model.scaffold66.6184,evm.model.scaffold512.18182,evm.model.scaffold16.1706,evm.model.scaffold16.1708,evm.model.scaffold436.17084,evm.model.scaffold414.16787,evm.model.scaffold1977.24163,evm.model.scaffold45.4033,evm.model.scaffold170.10923,evm.model.scaf…
Biological process	cellular response to cytokine stimulus	GO:0071345	0.179032	444	2480	444	1.66864e-11	1.2782e-09	1.32737	evm.model.scaffold298.14284,evm.model.scaffold390.16244,evm.model.scaffold408.16662,evm.model.scaffold66.6173,evm.model.scaffold120.9114,evm.model.scaffold390.16232,evm.model.scaffold1371.23418,evm.model.scaffold66.6184,evm.model.scaffold177.11088,evm.model.scaffold512.18175,evm.model.scaffold16.1708,evm.model.scaffold1776.24029,evm.model.scaffold29.2760,evm.model.scaffold2.105,evm.model.scaffold…
Biological process	negative regulation of signal transduction	GO:0009968	0.173201	539	3112	539	1.91874e-11	1.46179e-09	1.28414	evm.model.scaffold298.14284,evm.model.scaffold1063.22357,evm.model.scaffold390.16245,evm.model.scaffold179.11128,evm.model.scaffold66.6173,evm.model.scaffold66.6178,evm.model.scaffold117.8843,evm.model.scaffold135.9765,evm.model.scaffold120.9114,evm.model.scaffold120.9110,evm.model.scaffold66.6184,evm.model.scaffold131.9607,evm.model.scaffold512.18181,evm.model.scaffold16.1709,evm.model.scaffold1…
Biological process	regulation of mononuclear cell proliferation	GO:0032944	0.232673	141	606	141	2.3759e-11	1.79061e-09	1.72508	evm.model.scaffold408.16662,evm.model.scaffold4584.24619,evm.model.scaffold135.9765,evm.model.scaffold1018.22191,evm.model.scaffold1018.22192,evm.model.scaffold16.1708,evm.model.scaffold1620.23852,evm.model.scaffold1620.23853,evm.model.scaffold408.16691,evm.model.scaffold120.9156,evm.model.scaffold147.10191,evm.model.scaffold147.10192,evm.model.scaffold170.10900,evm.model.scaffold21.2096,evm.mode…
Biological process	myeloid cell differentiation	GO:0030099	0.20185	240	1189	240	2.50306e-11	1.87636e-09	1.49655	evm.model.scaffold298.14284,evm.model.scaffold390.16245,evm.model.scaffold30.2952,evm.model.scaffold66.6173,evm.model.scaffold117.8843,evm.model.scaffold916.21697,evm.model.scaffold1371.23418,evm.model.scaffold16.1708,evm.model.scaffold1776.24029,evm.model.scaffold29.2760,evm.model.scaffold2.105,evm.model.scaffold16.1719,evm.model.scaffold414.16787,evm.model.scaffold170.10923,evm.model.scaffold11…
Biological process	regulation of phosphorylation	GO:0042325	0.17462	505	2892	505	2.81678e-11	2.08919e-09	1.29466	evm.model.scaffold298.14284,evm.model.scaffold1063.22357,evm.model.scaffold390.16244,evm.model.scaffold390.16245,evm.model.scaffold408.16662,evm.model.scaffold66.6173,evm.model.scaffold177.11088,evm.model.scaffold1018.22191,evm.model.scaffold1018.22192,evm.model.scaffold16.1708,evm.model.scaffold1259.23085,evm.model.scaffold2.105,evm.model.scaffold414.16787,evm.model.scaffold1259.23084,evm.model.…
Biological process	regulation of hydrolase activity	GO:0051336	0.182674	388	2124	388	2.90246e-11	2.1414e-09	1.35438	evm.model.scaffold696.20159,evm.model.scaffold298.14284,evm.model.scaffold408.16662,evm.model.scaffold66.6173,evm.model.scaffold30.2957,evm.model.scaffold916.21697,evm.model.scaffold120.9110,evm.model.scaffold177.11084,evm.model.scaffold131.9607,evm.model.scaffold2531.24368,evm.model.scaffold512.18175,evm.model.scaffold16.1708,evm.model.scaffold1259.23089,evm.model.scaffold139.9891,evm.model.scaf…
Biological process	negative regulation of T cell activation	GO:0050868	0.28223	81	287	81	3.08455e-11	2.26384e-09	2.0925	evm.model.scaffold408.16662,evm.model.scaffold16.1708,evm.model.scaffold2.105,evm.model.scaffold436.17086,evm.model.scaffold147.10191,evm.model.scaffold88.7614,evm.model.scaffold351.15303,evm.model.scaffold97.8032,evm.model.scaffold12.1159,evm.model.scaffold2.140,evm.model.scaffold24.2403,evm.model.scaffold88.7577,evm.model.scaffold21.2110,evm.model.scaffold21.2106,evm.model.scaffold276.13909,evm…
Biological process	positive regulation of intracellular signal transduction	GO:1902533	0.180776	410	2268	410	3.12649e-11	2.28266e-09	1.3403	evm.model.scaffold298.14284,evm.model.scaffold390.16244,evm.model.scaffold408.16662,evm.model.scaffold30.2952,evm.model.scaffold66.6173,evm.model.scaffold30.2957,evm.model.scaffold117.8843,evm.model.scaffold916.21697,evm.model.scaffold66.6185,evm.model.scaffold131.9607,evm.model.scaffold512.18175,evm.model.scaffold16.1708,evm.model.scaffold414.16787,evm.model.scaffold390.16253,evm.model.scaffold1…
Biological process	wound healing	GO:0042060	0.193878	285	1470	285	3.24986e-11	2.36044e-09	1.43744	evm.model.scaffold390.16245,evm.model.scaffold30.2952,evm.model.scaffold66.6178,evm.model.scaffold117.8843,evm.model.scaffold916.21697,evm.model.scaffold916.21694,evm.model.scaffold35.3355,evm.model.scaffold35.3354,evm.model.scaffold16.1709,evm.model.scaffold2.105,evm.model.scaffold1259.23084,evm.model.scaffold390.16253,evm.model.scaffold1620.23853,evm.model.scaffold117.8887,evm.model.scaffold117…
Biological process	granulocyte migration	GO:0097530	0.253555	107	422	107	3.28243e-11	2.37181e-09	1.87989	evm.model.scaffold916.21697,evm.model.scaffold177.11088,evm.model.scaffold16.1706,evm.model.scaffold16.1708,evm.model.scaffold2.100,evm.model.scaffold408.16691,evm.model.scaffold120.9156,evm.model.scaffold170.10900,evm.model.scaffold170.10918,evm.model.scaffold2.151,evm.model.scaffold40.3640,evm.model.scaffold111.8667,evm.model.scaffold444.17210,evm.model.scaffold29.2790,evm.model.scaffold1655.23…
Biological process	anatomical structure formation involved in morphogenesis	GO:0048646	0.168983	620	3669	620	3.32873e-11	2.39293e-09	1.25287	evm.model.scaffold696.20159,evm.model.scaffold35.3333,evm.model.scaffold62.6021,evm.model.scaffold390.16244,evm.model.scaffold390.16245,evm.model.scaffold30.2952,evm.model.scaffold66.6173,evm.model.scaffold117.8843,evm.model.scaffold135.9765,evm.model.scaffold916.21697,evm.model.scaffold30.2986,evm.model.scaffold177.11088,evm.model.scaffold66.6185,evm.model.scaffold66.6181,evm.model.scaffold512.1…
Biological process	positive regulation of T cell differentiation	GO:0045582	0.312195	64	205	64	3.52155e-11	2.51863e-09	2.31466	evm.model.scaffold408.16662,evm.model.scaffold40.3640,evm.model.scaffold384.16137,evm.model.scaffold351.15303,evm.model.scaffold111.8667,evm.model.scaffold2.140,evm.model.scaffold24.2403,evm.model.scaffold62.5978,evm.model.scaffold75.6639,evm.model.scaffold351.15266,evm.model.scaffold78.6911,evm.model.scaffold24.2328,evm.model.scaffold204.11838,evm.model.scaffold80.7012,evm.model.scaffold367.1572…
Biological process	regulation of protein modification process	GO:0031399	0.170645	579	3393	579	3.64665e-11	2.59486e-09	1.26519	evm.model.scaffold298.14284,evm.model.scaffold62.6021,evm.model.scaffold1063.22357,evm.model.scaffold390.16244,evm.model.scaffold390.16245,evm.model.scaffold408.16662,evm.model.scaffold66.6173,evm.model.scaffold177.11088,evm.model.scaffold131.9607,evm.model.scaffold1018.22191,evm.model.scaffold1018.22192,evm.model.scaffold66.6181,evm.model.scaffold16.1708,evm.model.scaffold1259.23085,evm.model.sc…
Biological process	interleukin-1 beta production	GO:0032611	0.304545	67	220	67	4.2099e-11	2.98052e-09	2.25795	evm.model.scaffold408.16662,evm.model.scaffold1620.23852,evm.model.scaffold117.8887,evm.model.scaffold1432.23535,evm.model.scaffold351.15302,evm.model.scaffold351.15329,evm.model.scaffold363.15631,evm.model.scaffold37.3461,evm.model.scaffold641.19726,evm.model.scaffold234.12793,evm.model.scaffold117.8940,evm.model.scaffold5885.24693,evm.model.scaffold1561.23767,evm.model.scaffold1903.24126,evm.mo…
Biological process	regulation of phosphorus metabolic process	GO:0051174	0.170805	571	3343	571	4.48818e-11	3.16157e-09	1.26637	evm.model.scaffold298.14284,evm.model.scaffold1063.22357,evm.model.scaffold390.16244,evm.model.scaffold390.16245,evm.model.scaffold408.16662,evm.model.scaffold66.6173,evm.model.scaffold916.21697,evm.model.scaffold177.11088,evm.model.scaffold1018.22191,evm.model.scaffold1018.22192,evm.model.scaffold16.1708,evm.model.scaffold1259.23085,evm.model.scaffold2.105,evm.model.scaffold414.16787,evm.model.s…
Biological process	regulation of phosphate metabolic process	GO:0019220	0.170805	571	3343	571	4.48818e-11	3.16157e-09	1.26637	evm.model.scaffold298.14284,evm.model.scaffold1063.22357,evm.model.scaffold390.16244,evm.model.scaffold390.16245,evm.model.scaffold408.16662,evm.model.scaffold66.6173,evm.model.scaffold916.21697,evm.model.scaffold177.11088,evm.model.scaffold1018.22191,evm.model.scaffold1018.22192,evm.model.scaffold16.1708,evm.model.scaffold1259.23085,evm.model.scaffold2.105,evm.model.scaffold414.16787,evm.model.s…
Biological process	positive regulation of tumor necrosis factor production	GO:0032760	0.309179	64	207	64	5.59773e-11	3.88461e-09	2.2923	evm.model.scaffold408.16662,evm.model.scaffold390.16232,evm.model.scaffold29.2760,evm.model.scaffold16.1719,evm.model.scaffold1977.24163,evm.model.scaffold45.4033,evm.model.scaffold1620.23852,evm.model.scaffold147.10191,evm.model.scaffold1432.23535,evm.model.scaffold351.15302,evm.model.scaffold539.18494,evm.model.scaffold150.10391,evm.model.scaffold351.15266,evm.model.scaffold351.15272,evm.model.…
Biological process	cell killing	GO:0001906	0.234155	133	568	133	5.60809e-11	3.87262e-09	1.73606	evm.model.scaffold408.16662,evm.model.scaffold1018.22191,evm.model.scaffold16.1706,evm.model.scaffold436.17084,evm.model.scaffold1977.24163,evm.model.scaffold755.20559,evm.model.scaffold160.10647,evm.model.scaffold147.10188,evm.model.scaffold120.9156,evm.model.scaffold120.9152,evm.model.scaffold678.19981,evm.model.scaffold2.153,evm.model.scaffold57.5668,evm.model.scaffold416.16809,evm.model.scaff…
Biological process	negative regulation of alpha-beta T cell activation	GO:0046636	0.41573	37	89	37	5.65276e-11	3.88433e-09	3.08229	evm.model.scaffold408.16662,evm.model.scaffold16.1708,evm.model.scaffold2.105,evm.model.scaffold147.10191,evm.model.scaffold12.1159,evm.model.scaffold2.140,evm.model.scaffold24.2403,evm.model.scaffold88.7577,evm.model.scaffold276.13909,evm.model.scaffold204.11838,evm.model.scaffold23.2256,evm.model.scaffold367.15722,evm.model.scaffold1015.22176,evm.model.scaffold12.1286,evm.model.scaffold770.2069…
Biological process	regulation of cell differentiation	GO:0045595	0.166877	662	3967	662	5.8293e-11	3.98611e-09	1.23725	evm.model.scaffold390.16244,evm.model.scaffold408.16662,evm.model.scaffold179.11128,evm.model.scaffold30.2952,evm.model.scaffold66.6173,evm.model.scaffold117.8843,evm.model.scaffold287.14123,evm.model.scaffold135.9765,evm.model.scaffold916.21697,evm.model.scaffold120.9114,evm.model.scaffold66.6184,evm.model.scaffold177.11088,evm.model.scaffold1018.22192,evm.model.scaffold1259.23089,evm.model.scaf…
Biological process	negative regulation of lymphocyte activation	GO:0051250	0.260054	97	373	97	6.08757e-11	4.14251e-09	1.92808	evm.model.scaffold408.16662,evm.model.scaffold135.9765,evm.model.scaffold16.1708,evm.model.scaffold2.105,evm.model.scaffold436.17086,evm.model.scaffold147.10191,evm.model.scaffold40.3636,evm.model.scaffold88.7614,evm.model.scaffold351.15303,evm.model.scaffold351.15302,evm.model.scaffold97.8032,evm.model.scaffold12.1159,evm.model.scaffold2.140,evm.model.scaffold24.2403,evm.model.scaffold88.7577,ev…
Biological process	leukocyte apoptotic process	GO:0071887	0.287356	75	261	75	6.53602e-11	4.42618e-09	2.13051	evm.model.scaffold408.16662,evm.model.scaffold66.6173,evm.model.scaffold120.9151,evm.model.scaffold117.8871,evm.model.scaffold40.3636,evm.model.scaffold40.3640,evm.model.scaffold351.15303,evm.model.scaffold111.8667,evm.model.scaffold595.19179,evm.model.scaffold97.8032,evm.model.scaffold42.3799,evm.model.scaffold97.8041,evm.model.scaffold248.13201,evm.model.scaffold24.2403,evm.model.scaffold18.185…
Biological process	negative regulation of metabolic process	GO:0009892	0.157027	1029	6553	1029	1.01654e-10	6.81811e-09	1.16423	evm.model.scaffold390.16238,evm.model.scaffold35.3333,evm.model.scaffold298.14284,evm.model.scaffold62.6021,evm.model.scaffold1063.22357,evm.model.scaffold390.16244,evm.model.scaffold390.16245,evm.model.scaffold408.16662,evm.model.scaffold120.9121,evm.model.scaffold30.2952,evm.model.scaffold66.6173,evm.model.scaffold117.8843,evm.model.scaffold287.14123,evm.model.scaffold135.9765,evm.model.scaffol…
Biological process	neuroinflammatory response	GO:0150076	0.378378	42	111	42	1.08493e-10	7.20784e-09	2.80536	evm.model.scaffold16.1708,evm.model.scaffold147.10192,evm.model.scaffold71.6443,evm.model.scaffold1432.23535,evm.model.scaffold78.6888,evm.model.scaffold351.15302,evm.model.scaffold35.3370,evm.model.scaffold12.1159,evm.model.scaffold150.10391,evm.model.scaffold88.7626,evm.model.scaffold248.13201,evm.model.scaffold234.12731,evm.model.scaffold234.12732,evm.model.scaffold1242.23045,evm.model.scaffol…
Biological process	defense response to bacterium	GO:0042742	0.208245	197	946	197	1.14925e-10	7.59915e-09	1.54396	evm.model.scaffold408.16662,evm.model.scaffold30.2952,evm.model.scaffold117.8843,evm.model.scaffold390.16232,evm.model.scaffold1371.23418,evm.model.scaffold512.18182,evm.model.scaffold1018.22192,evm.model.scaffold16.1706,evm.model.scaffold408.16675,evm.model.scaffold408.16676,evm.model.scaffold414.16787,evm.model.scaffold45.4033,evm.model.scaffold170.10926,evm.model.scaffold1620.23856,evm.model.s…
Biological process	negative regulation of tumor necrosis factor superfamily cytokine production	GO:1903556	0.353383	47	133	47	1.35332e-10	8.9065e-09	2.62004	evm.model.scaffold408.16662,evm.model.scaffold351.15303,evm.model.scaffold2.140,evm.model.scaffold234.12732,evm.model.scaffold109.8566,evm.model.scaffold21.2150,evm.model.scaffold5885.24693,evm.model.scaffold1561.23767,evm.model.scaffold314.14570,evm.model.scaffold42.3829,evm.model.scaffold42.3828,evm.model.scaffold7897.24780,evm.model.scaffold12.1335,evm.model.scaffold88.7435,evm.model.scaffold6…
Biological process	negative regulation of macromolecule metabolic process	GO:0010605	0.158432	946	5971	946	1.48652e-10	9.73741e-09	1.17464	evm.model.scaffold390.16238,evm.model.scaffold35.3333,evm.model.scaffold298.14284,evm.model.scaffold62.6021,evm.model.scaffold1063.22357,evm.model.scaffold390.16244,evm.model.scaffold390.16245,evm.model.scaffold408.16662,evm.model.scaffold120.9121,evm.model.scaffold30.2952,evm.model.scaffold66.6173,evm.model.scaffold117.8843,evm.model.scaffold287.14123,evm.model.scaffold135.9765,evm.model.scaffol…
Biological process	actin cytoskeleton organization	GO:0030036	0.184624	341	1847	341	1.59504e-10	1.03996e-08	1.36883	evm.model.scaffold390.16238,evm.model.scaffold298.14284,evm.model.scaffold390.16244,evm.model.scaffold30.2952,evm.model.scaffold117.8843,evm.model.scaffold916.21697,evm.model.scaffold408.16681,evm.model.scaffold414.16787,evm.model.scaffold1259.23084,evm.model.scaffold16.1716,evm.model.scaffold170.10924,evm.model.scaffold170.10925,evm.model.scaffold865.21425,evm.model.scaffold120.9156,evm.model.sc…
Biological process	actin filament-based process	GO:0030029	0.18138	376	2073	376	1.6007e-10	1.03882e-08	1.34478	evm.model.scaffold390.16238,evm.model.scaffold298.14284,evm.model.scaffold390.16244,evm.model.scaffold30.2952,evm.model.scaffold117.8843,evm.model.scaffold916.21697,evm.model.scaffold408.16681,evm.model.scaffold414.16787,evm.model.scaffold1259.23084,evm.model.scaffold16.1716,evm.model.scaffold170.10924,evm.model.scaffold170.10925,evm.model.scaffold865.21425,evm.model.scaffold120.9156,evm.model.sc…
Biological process	negative regulation of signaling	GO:0023057	0.169105	578	3418	578	1.83193e-10	1.1726e-08	1.25377	evm.model.scaffold35.3333,evm.model.scaffold298.14284,evm.model.scaffold1063.22357,evm.model.scaffold390.16245,evm.model.scaffold179.11128,evm.model.scaffold66.6173,evm.model.scaffold66.6178,evm.model.scaffold117.8843,evm.model.scaffold135.9765,evm.model.scaffold120.9114,evm.model.scaffold120.9110,evm.model.scaffold66.6184,evm.model.scaffold131.9607,evm.model.scaffold512.18181,evm.model.scaffold1…
Biological process	activation of immune response	GO:0002253	0.20715	197	951	197	1.8378e-10	1.17101e-08	1.53585	evm.model.scaffold390.16244,evm.model.scaffold66.6184,evm.model.scaffold177.11088,evm.model.scaffold16.1708,evm.model.scaffold436.17084,evm.model.scaffold414.16787,evm.model.scaffold438.17103,evm.model.scaffold1620.23856,evm.model.scaffold1620.23852,evm.model.scaffold1620.23853,evm.model.scaffold408.16691,evm.model.scaffold120.9156,evm.model.scaffold120.9152,evm.model.scaffold48.4348,evm.model.sc…
Biological process	protein phosphorylation	GO:0006468	0.170526	545	3196	545	1.93674e-10	1.22847e-08	1.2643	evm.model.scaffold390.16238,evm.model.scaffold298.14284,evm.model.scaffold1063.22357,evm.model.scaffold390.16244,evm.model.scaffold390.16245,evm.model.scaffold408.16662,evm.model.scaffold66.6173,evm.model.scaffold177.11088,evm.model.scaffold2531.24368,evm.model.scaffold1018.22191,evm.model.scaffold1018.22192,evm.model.scaffold16.1708,evm.model.scaffold1259.23085,evm.model.scaffold2.105,evm.model.…
Biological process	response to endogenous stimulus	GO:0009719	0.162927	748	4591	748	2.36707e-10	1.49467e-08	1.20797	evm.model.scaffold696.20159,evm.model.scaffold390.16244,evm.model.scaffold390.16245,evm.model.scaffold30.2952,evm.model.scaffold66.6173,evm.model.scaffold117.8843,evm.model.scaffold916.21697,evm.model.scaffold120.9114,evm.model.scaffold916.21694,evm.model.scaffold390.16232,evm.model.scaffold30.2986,evm.model.scaffold177.11088,evm.model.scaffold177.11084,evm.model.scaffold512.18181,evm.model.scaff…
Biological process	regulation of mast cell degranulation	GO:0043304	0.411765	35	85	35	2.5516e-10	1.60396e-08	3.05289	evm.model.scaffold408.16662,evm.model.scaffold1371.23418,evm.model.scaffold16.1708,evm.model.scaffold1977.24163,evm.model.scaffold170.10900,evm.model.scaffold12.1159,evm.model.scaffold1655.23898,evm.model.scaffold314.14551,evm.model.scaffold180.11170,evm.model.scaffold314.14562,evm.model.scaffold103.8379,evm.model.scaffold1092.22477,evm.model.scaffold24.2416,evm.model.scaffold49.4525,evm.model.sc…
Biological process	negative regulation of cell communication	GO:0010648	0.168812	577	3418	577	2.56355e-10	1.60428e-08	1.2516	evm.model.scaffold35.3333,evm.model.scaffold298.14284,evm.model.scaffold1063.22357,evm.model.scaffold390.16245,evm.model.scaffold179.11128,evm.model.scaffold66.6173,evm.model.scaffold66.6178,evm.model.scaffold117.8843,evm.model.scaffold135.9765,evm.model.scaffold120.9114,evm.model.scaffold120.9110,evm.model.scaffold66.6184,evm.model.scaffold131.9607,evm.model.scaffold512.18181,evm.model.scaffold1…
Biological process	regulation of CD4-positive, alpha-beta T cell activation	GO:2000514	0.351145	46	131	46	2.70438e-10	1.68489e-08	2.60345	evm.model.scaffold408.16662,evm.model.scaffold2.105,evm.model.scaffold384.16137,evm.model.scaffold351.15303,evm.model.scaffold2.140,evm.model.scaffold24.2403,evm.model.scaffold88.7577,evm.model.scaffold276.13909,evm.model.scaffold78.6911,evm.model.scaffold204.11838,evm.model.scaffold80.7012,evm.model.scaffold626.19580,evm.model.scaffold23.2256,evm.model.scaffold367.15722,evm.model.scaffold190.114…
Biological process	phosphorylation	GO:0016310	0.166316	633	3806	633	3.46678e-10	2.15032e-08	1.2331	evm.model.scaffold390.16238,evm.model.scaffold298.14284,evm.model.scaffold1063.22357,evm.model.scaffold390.16244,evm.model.scaffold390.16245,evm.model.scaffold408.16662,evm.model.scaffold66.6173,evm.model.scaffold66.6178,evm.model.scaffold177.11088,evm.model.scaffold2531.24368,evm.model.scaffold1018.22191,evm.model.scaffold1018.22192,evm.model.scaffold16.1708,evm.model.scaffold408.16681,evm.model…
Biological process	cell chemotaxis	GO:0060326	0.212951	171	803	171	3.52468e-10	2.1766e-08	1.57886	evm.model.scaffold408.16662,evm.model.scaffold66.6173,evm.model.scaffold916.21697,evm.model.scaffold177.11088,evm.model.scaffold16.1706,evm.model.scaffold2.105,evm.model.scaffold2.100,evm.model.scaffold1259.23084,evm.model.scaffold755.20559,evm.model.scaffold408.16691,evm.model.scaffold120.9156,evm.model.scaffold120.9151,evm.model.scaffold170.10900,evm.model.scaffold170.10918,evm.model.scaffold29…
Biological process	myeloid leukocyte differentiation	GO:0002573	0.227119	134	590	134	4.17239e-10	2.56529e-08	1.68389	evm.model.scaffold390.16245,evm.model.scaffold30.2952,evm.model.scaffold66.6173,evm.model.scaffold117.8843,evm.model.scaffold916.21697,evm.model.scaffold1371.23418,evm.model.scaffold16.1708,evm.model.scaffold29.2760,evm.model.scaffold16.1719,evm.model.scaffold414.16787,evm.model.scaffold170.10923,evm.model.scaffold117.8887,evm.model.scaffold117.8888,evm.model.scaffold408.16691,evm.model.scaffold1…
Biological process	blood coagulation	GO:0007596	0.209848	179	853	179	4.54593e-10	2.78275e-08	1.55584	evm.model.scaffold390.16245,evm.model.scaffold66.6178,evm.model.scaffold916.21697,evm.model.scaffold916.21694,evm.model.scaffold35.3355,evm.model.scaffold35.3354,evm.model.scaffold16.1709,evm.model.scaffold390.16253,evm.model.scaffold117.8887,evm.model.scaffold120.9156,evm.model.scaffold120.9152,evm.model.scaffold298.14276,evm.model.scaffold57.5668,evm.model.scaffold678.19986,evm.model.scaffold40…
Biological process	coagulation	GO:0050817	0.209546	180	859	180	4.5663e-10	2.78306e-08	1.55361	evm.model.scaffold390.16245,evm.model.scaffold66.6178,evm.model.scaffold916.21697,evm.model.scaffold916.21694,evm.model.scaffold35.3355,evm.model.scaffold35.3354,evm.model.scaffold16.1709,evm.model.scaffold390.16253,evm.model.scaffold117.8887,evm.model.scaffold120.9156,evm.model.scaffold120.9152,evm.model.scaffold298.14276,evm.model.scaffold57.5668,evm.model.scaffold678.19986,evm.model.scaffold40…
Biological process	regulation of toll-like receptor 9 signaling pathway	GO:0034163	0.521739	24	46	24	4.62791e-10	2.8084e-08	3.86826	evm.model.scaffold120.9114,evm.model.scaffold1432.23535,evm.model.scaffold88.7575,evm.model.scaffold59.5794,evm.model.scaffold59.5793,evm.model.scaffold117.8927,evm.model.scaffold424.16924,evm.model.scaffold49.4526,evm.model.scaffold49.4521,evm.model.scaffold49.4522,evm.model.scaffold9457.24839,evm.model.scaffold585.19069,evm.model.scaffold196.11660,evm.model.scaffold763.20628,evm.model.scaffold3…
Biological process	hemostasis	GO:0007599	0.209007	181	866	181	5.04394e-10	3.04767e-08	1.54961	evm.model.scaffold390.16245,evm.model.scaffold66.6178,evm.model.scaffold916.21697,evm.model.scaffold916.21694,evm.model.scaffold35.3355,evm.model.scaffold35.3354,evm.model.scaffold16.1709,evm.model.scaffold390.16253,evm.model.scaffold117.8887,evm.model.scaffold120.9156,evm.model.scaffold120.9152,evm.model.scaffold298.14276,evm.model.scaffold57.5668,evm.model.scaffold678.19986,evm.model.scaffold40…
Biological process	regulation of MAPK cascade	GO:0043408	0.187382	297	1585	297	5.84582e-10	3.51703e-08	1.38928	evm.model.scaffold390.16244,evm.model.scaffold408.16662,evm.model.scaffold30.2952,evm.model.scaffold66.6173,evm.model.scaffold117.8843,evm.model.scaffold512.18175,evm.model.scaffold16.1708,evm.model.scaffold584.19049,evm.model.scaffold1977.24163,evm.model.scaffold152.10437,evm.model.scaffold1620.23852,evm.model.scaffold1620.23853,evm.model.scaffold160.10647,evm.model.scaffold117.8887,evm.model.sc…
Biological process	regulation of mast cell activation	GO:0033003	0.366071	41	112	41	5.87453e-10	3.5192e-08	2.71411	evm.model.scaffold408.16662,evm.model.scaffold1371.23418,evm.model.scaffold16.1708,evm.model.scaffold436.17084,evm.model.scaffold1977.24163,evm.model.scaffold170.10900,evm.model.scaffold12.1159,evm.model.scaffold1655.23898,evm.model.scaffold667.19884,evm.model.scaffold59.5793,evm.model.scaffold314.14551,evm.model.scaffold180.11170,evm.model.scaffold314.14562,evm.model.scaffold103.8379,evm.model.s…
Biological process	interferon-gamma production	GO:0032609	0.269625	79	293	79	5.89432e-10	3.51603e-08	1.99904	evm.model.scaffold408.16662,evm.model.scaffold436.17084,evm.model.scaffold1977.24163,evm.model.scaffold117.8887,evm.model.scaffold40.3636,evm.model.scaffold1432.23535,evm.model.scaffold351.15303,evm.model.scaffold539.18494,evm.model.scaffold2.140,evm.model.scaffold420.16846,evm.model.scaffold88.7577,evm.model.scaffold75.6656,evm.model.scaffold62.5978,evm.model.scaffold62.5977,evm.model.scaffold35…
Biological process	alpha-beta T cell differentiation	GO:0046632	0.276119	74	268	74	6.45922e-10	3.83667e-08	2.04719	evm.model.scaffold408.16662,evm.model.scaffold135.9765,evm.model.scaffold512.18175,evm.model.scaffold2.105,evm.model.scaffold1977.24163,evm.model.scaffold40.3636,evm.model.scaffold384.16137,evm.model.scaffold351.15303,evm.model.scaffold29.2776,evm.model.scaffold2.141,evm.model.scaffold24.2403,evm.model.scaffold276.13909,evm.model.scaffold78.6911,evm.model.scaffold148.10317,evm.model.scaffold204.1…
Biological process	negative regulation of cell population proliferation	GO:0008285	0.184316	322	1747	322	6.82449e-10	4.03653e-08	1.36655	evm.model.scaffold408.16662,evm.model.scaffold179.11128,evm.model.scaffold135.9765,evm.model.scaffold62.6033,evm.model.scaffold120.9114,evm.model.scaffold30.2986,evm.model.scaffold16.1708,evm.model.scaffold29.2760,evm.model.scaffold16.1719,evm.model.scaffold755.20559,evm.model.scaffold170.10925,evm.model.scaffold160.10647,evm.model.scaffold117.8888,evm.model.scaffold854.21341,evm.model.scaffold14…
Biological process	toll-like receptor 9 signaling pathway	GO:0034162	0.459016	28	61	28	7.79531e-10	4.59137e-08	3.40322	evm.model.scaffold120.9114,evm.model.scaffold1432.23535,evm.model.scaffold88.7575,evm.model.scaffold224.12422,evm.model.scaffold324.14782,evm.model.scaffold59.5794,evm.model.scaffold59.5793,evm.model.scaffold117.8927,evm.model.scaffold424.16924,evm.model.scaffold49.4526,evm.model.scaffold49.4521,evm.model.scaffold49.4522,evm.model.scaffold9457.24839,evm.model.scaffold264.13597,evm.model.scaffold5…
Biological process	regulation of mast cell activation involved in immune response	GO:0033006	0.397727	35	88	35	7.89791e-10	4.63234e-08	2.94881	evm.model.scaffold408.16662,evm.model.scaffold1371.23418,evm.model.scaffold16.1708,evm.model.scaffold1977.24163,evm.model.scaffold170.10900,evm.model.scaffold12.1159,evm.model.scaffold1655.23898,evm.model.scaffold314.14551,evm.model.scaffold180.11170,evm.model.scaffold314.14562,evm.model.scaffold103.8379,evm.model.scaffold1092.22477,evm.model.scaffold24.2416,evm.model.scaffold49.4525,evm.model.sc…
Biological process	T cell proliferation	GO:0042098	0.234818	116	494	116	8.04949e-10	4.70157e-08	1.74098	evm.model.scaffold408.16662,evm.model.scaffold4584.24619,evm.model.scaffold1018.22191,evm.model.scaffold1018.22192,evm.model.scaffold408.16691,evm.model.scaffold120.9151,evm.model.scaffold147.10191,evm.model.scaffold147.10192,evm.model.scaffold170.10900,evm.model.scaffold97.8032,evm.model.scaffold97.8041,evm.model.scaffold248.13201,evm.model.scaffold2.140,evm.model.scaffold88.7577,evm.model.scaff…
Biological process	positive regulation of response to external stimulus	GO:0032103	0.193983	245	1263	245	8.6205e-10	5.0142e-08	1.43822	evm.model.scaffold408.16662,evm.model.scaffold66.6173,evm.model.scaffold916.21694,evm.model.scaffold390.16232,evm.model.scaffold66.6184,evm.model.scaffold177.11088,evm.model.scaffold512.18182,evm.model.scaffold35.3355,evm.model.scaffold35.3354,evm.model.scaffold16.1706,evm.model.scaffold16.1708,evm.model.scaffold436.17084,evm.model.scaffold414.16787,evm.model.scaffold1977.24163,evm.model.scaffold…
Biological process	negative regulation of tumor necrosis factor production	GO:0032720	0.346457	44	127	44	1.07057e-09	6.20134e-08	2.56869	evm.model.scaffold408.16662,evm.model.scaffold351.15303,evm.model.scaffold2.140,evm.model.scaffold234.12732,evm.model.scaffold109.8566,evm.model.scaffold21.2150,evm.model.scaffold5885.24693,evm.model.scaffold1561.23767,evm.model.scaffold314.14570,evm.model.scaffold42.3829,evm.model.scaffold42.3828,evm.model.scaffold7897.24780,evm.model.scaffold12.1335,evm.model.scaffold88.7435,evm.model.scaffold6…
Biological process	type 2 immune response	GO:0042092	0.407407	33	81	33	1.14573e-09	6.60941e-08	3.02058	evm.model.scaffold351.15303,evm.model.scaffold29.2776,evm.model.scaffold24.2403,evm.model.scaffold276.13909,evm.model.scaffold204.11838,evm.model.scaffold90.7688,evm.model.scaffold80.7012,evm.model.scaffold367.15722,evm.model.scaffold314.14570,evm.model.scaffold7897.24780,evm.model.scaffold250.13258,evm.model.scaffold12.1286,evm.model.scaffold809.21010,evm.model.scaffold24.2437,evm.model.scaffold…
Biological process	immune response-regulating cell surface receptor signaling pathway	GO:0002768	0.209816	171	815	171	1.14595e-09	6.5836e-08	1.55561	evm.model.scaffold390.16244,evm.model.scaffold66.6184,evm.model.scaffold177.11088,evm.model.scaffold16.1708,evm.model.scaffold436.17084,evm.model.scaffold414.16787,evm.model.scaffold438.17103,evm.model.scaffold1620.23856,evm.model.scaffold1620.23852,evm.model.scaffold1620.23853,evm.model.scaffold408.16691,evm.model.scaffold120.9156,evm.model.scaffold48.4348,evm.model.scaffold21.2096,evm.model.sca…
Biological process	production of molecular mediator of immune response	GO:0002440	0.222222	136	612	136	1.40453e-09	8.0362e-08	1.64759	evm.model.scaffold390.16244,evm.model.scaffold1371.23418,evm.model.scaffold512.18182,evm.model.scaffold16.1706,evm.model.scaffold436.17084,evm.model.scaffold414.16788,evm.model.scaffold1620.23852,evm.model.scaffold1620.23853,evm.model.scaffold117.8887,evm.model.scaffold408.16691,evm.model.scaffold147.10191,evm.model.scaffold147.10192,evm.model.scaffold678.19981,evm.model.scaffold1425.23519,evm.mo…
Biological process	mononuclear cell migration	GO:0071674	0.236559	110	465	110	1.41432e-09	8.05932e-08	1.75389	evm.model.scaffold408.16662,evm.model.scaffold66.6173,evm.model.scaffold916.21697,evm.model.scaffold177.11088,evm.model.scaffold120.9151,evm.model.scaffold147.10191,evm.model.scaffold298.14276,evm.model.scaffold575.18985,evm.model.scaffold40.3640,evm.model.scaffold111.8667,evm.model.scaffold382.16074,evm.model.scaffold382.16069,evm.model.scaffold457.17402,evm.model.scaffold248.13201,evm.model.sca…
Biological process	regulation of interleukin-12 production	GO:0032655	0.335766	46	137	46	1.45057e-09	8.23241e-08	2.48943	evm.model.scaffold408.16662,evm.model.scaffold66.6173,evm.model.scaffold408.16691,evm.model.scaffold1432.23535,evm.model.scaffold351.15303,evm.model.scaffold88.7563,evm.model.scaffold324.14782,evm.model.scaffold21.2144,evm.model.scaffold234.12799,evm.model.scaffold367.15722,evm.model.scaffold5885.24693,evm.model.scaffold1561.23767,evm.model.scaffold792.20859,evm.model.scaffold190.11478,evm.model.…
Biological process	blood vessel development	GO:0001568	0.178503	372	2084	372	1.53172e-09	8.65792e-08	1.32345	evm.model.scaffold390.16244,evm.model.scaffold390.16245,evm.model.scaffold30.2952,evm.model.scaffold66.6173,evm.model.scaffold117.8843,evm.model.scaffold135.9765,evm.model.scaffold916.21697,evm.model.scaffold30.2986,evm.model.scaffold177.11088,evm.model.scaffold66.6181,evm.model.scaffold29.2760,evm.model.scaffold2.105,evm.model.scaffold16.1719,evm.model.scaffold16.1716,evm.model.scaffold170.10923…
Biological process	cell-substrate adhesion	GO:0031589	0.20227	196	969	196	1.60047e-09	9.0102e-08	1.49967	evm.model.scaffold696.20159,evm.model.scaffold390.16244,evm.model.scaffold916.21697,evm.model.scaffold1259.23084,evm.model.scaffold390.16253,evm.model.scaffold16.1716,evm.model.scaffold189.11449,evm.model.scaffold170.10925,evm.model.scaffold170.10900,evm.model.scaffold755.20564,evm.model.scaffold685.20044,evm.model.scaffold2.169,evm.model.scaffold2.170,evm.model.scaffold40.3640,evm.model.scaffold…
Biological process	cell-matrix adhesion	GO:0007160	0.224956	128	569	128	1.94427e-09	1.09019e-07	1.66786	evm.model.scaffold696.20159,evm.model.scaffold390.16244,evm.model.scaffold916.21697,evm.model.scaffold1259.23084,evm.model.scaffold390.16253,evm.model.scaffold170.10925,evm.model.scaffold755.20564,evm.model.scaffold685.20044,evm.model.scaffold2.169,evm.model.scaffold2.170,evm.model.scaffold40.3640,evm.model.scaffold169.10858,evm.model.scaffold111.8667,evm.model.scaffold1437.23546,evm.model.scaffo…
Biological process	interleukin-12 production	GO:0032615	0.330935	46	139	46	2.46438e-09	1.37632e-07	2.45361	evm.model.scaffold408.16662,evm.model.scaffold66.6173,evm.model.scaffold408.16691,evm.model.scaffold1432.23535,evm.model.scaffold351.15303,evm.model.scaffold88.7563,evm.model.scaffold324.14782,evm.model.scaffold21.2144,evm.model.scaffold234.12799,evm.model.scaffold367.15722,evm.model.scaffold5885.24693,evm.model.scaffold1561.23767,evm.model.scaffold792.20859,evm.model.scaffold190.11478,evm.model.…
Biological process	MAPK cascade	GO:0000165	0.179448	351	1956	351	2.62473e-09	1.46006e-07	1.33046	evm.model.scaffold390.16244,evm.model.scaffold408.16662,evm.model.scaffold30.2952,evm.model.scaffold66.6173,evm.model.scaffold117.8843,evm.model.scaffold1371.23418,evm.model.scaffold66.6184,evm.model.scaffold177.11088,evm.model.scaffold66.6185,evm.model.scaffold512.18175,evm.model.scaffold16.1708,evm.model.scaffold584.19049,evm.model.scaffold414.16787,evm.model.scaffold1977.24163,evm.model.scaffo…
Biological process	vasculature development	GO:0001944	0.176633	384	2174	384	2.95013e-09	1.63458e-07	1.30958	evm.model.scaffold390.16244,evm.model.scaffold390.16245,evm.model.scaffold179.11128,evm.model.scaffold30.2952,evm.model.scaffold66.6173,evm.model.scaffold117.8843,evm.model.scaffold135.9765,evm.model.scaffold916.21697,evm.model.scaffold30.2986,evm.model.scaffold177.11088,evm.model.scaffold66.6181,evm.model.scaffold29.2760,evm.model.scaffold2.105,evm.model.scaffold16.1719,evm.model.scaffold16.1716…
Biological process	regulation of interferon-gamma production	GO:0032649	0.270992	71	262	71	3.4206e-09	1.88039e-07	2.00918	evm.model.scaffold408.16662,evm.model.scaffold436.17084,evm.model.scaffold1977.24163,evm.model.scaffold40.3636,evm.model.scaffold1432.23535,evm.model.scaffold351.15303,evm.model.scaffold539.18494,evm.model.scaffold2.140,evm.model.scaffold420.16846,evm.model.scaffold88.7577,evm.model.scaffold62.5978,evm.model.scaffold62.5977,evm.model.scaffold351.15266,evm.model.scaffold62.5982,evm.model.scaffold2…
Biological process	response to organic cyclic compound	GO:0014070	0.168986	510	3018	510	3.53221e-09	1.93416e-07	1.25289	evm.model.scaffold390.16244,evm.model.scaffold916.21697,evm.model.scaffold390.16232,evm.model.scaffold120.9110,evm.model.scaffold30.2986,evm.model.scaffold177.11088,evm.model.scaffold177.11084,evm.model.scaffold512.18181,evm.model.scaffold35.3355,evm.model.scaffold35.3354,evm.model.scaffold408.16681,evm.model.scaffold139.9890,evm.model.scaffold2.105,evm.model.scaffold584.19049,evm.model.scaffold4…
Biological process	regulation of T cell proliferation	GO:0042129	0.241379	98	406	98	3.68741e-09	2.01129e-07	1.78962	evm.model.scaffold408.16662,evm.model.scaffold4584.24619,evm.model.scaffold1018.22191,evm.model.scaffold1018.22192,evm.model.scaffold408.16691,evm.model.scaffold147.10191,evm.model.scaffold147.10192,evm.model.scaffold170.10900,evm.model.scaffold97.8032,evm.model.scaffold97.8041,evm.model.scaffold248.13201,evm.model.scaffold2.140,evm.model.scaffold88.7577,evm.model.scaffold21.2110,evm.model.scaffo…
Biological process	T-helper 2 cell differentiation	GO:0045064	0.511628	22	43	22	3.98962e-09	2.1677e-07	3.79329	evm.model.scaffold351.15303,evm.model.scaffold29.2776,evm.model.scaffold24.2403,evm.model.scaffold276.13909,evm.model.scaffold204.11838,evm.model.scaffold80.7012,evm.model.scaffold367.15722,evm.model.scaffold7897.24780,evm.model.scaffold250.13258,evm.model.scaffold809.21010,evm.model.scaffold24.2437,evm.model.scaffold12.1335,evm.model.scaffold472.17660,evm.model.scaffold1392.23461,evm.model.scaff…
Biological process	mast cell activation	GO:0045576	0.292929	58	198	58	4.24072e-09	2.29523e-07	2.17182	evm.model.scaffold408.16662,evm.model.scaffold1371.23418,evm.model.scaffold16.1708,evm.model.scaffold436.17084,evm.model.scaffold1977.24163,evm.model.scaffold170.10900,evm.model.scaffold40.3636,evm.model.scaffold73.6568,evm.model.scaffold12.1159,evm.model.scaffold1655.23898,evm.model.scaffold148.10356,evm.model.scaffold148.10355,evm.model.scaffold148.10357,evm.model.scaffold667.19884,evm.model.sc…
Biological process	cellular extravasation	GO:0045123	0.316129	49	155	49	4.26898e-09	2.30164e-07	2.34383	evm.model.scaffold916.21697,evm.model.scaffold16.1706,evm.model.scaffold40.3640,evm.model.scaffold111.8667,evm.model.scaffold444.17210,evm.model.scaffold539.18493,evm.model.scaffold539.18492,evm.model.scaffold382.16074,evm.model.scaffold382.16069,evm.model.scaffold248.13201,evm.model.scaffold62.5978,evm.model.scaffold62.5977,evm.model.scaffold21.2106,evm.model.scaffold88.7563,evm.model.scaffold59…
Biological process	positive regulation of hydrolase activity	GO:0051345	0.190076	249	1310	249	4.43214e-09	2.38045e-07	1.40926	evm.model.scaffold696.20159,evm.model.scaffold298.14284,evm.model.scaffold408.16662,evm.model.scaffold66.6173,evm.model.scaffold30.2957,evm.model.scaffold916.21697,evm.model.scaffold120.9110,evm.model.scaffold177.11084,evm.model.scaffold512.18175,evm.model.scaffold16.1708,evm.model.scaffold35.3341,evm.model.scaffold1259.23084,evm.model.scaffold189.11449,evm.model.scaffold755.20559,evm.model.scaff…
Biological process	macrophage activation	GO:0042116	0.282511	63	223	63	4.48994e-09	2.40229e-07	2.09458	evm.model.scaffold408.16662,evm.model.scaffold4584.24619,evm.model.scaffold35.3355,evm.model.scaffold35.3354,evm.model.scaffold16.1708,evm.model.scaffold1977.24163,evm.model.scaffold88.7614,evm.model.scaffold1432.23535,evm.model.scaffold351.15302,evm.model.scaffold35.3370,evm.model.scaffold29.2778,evm.model.scaffold355.15420,evm.model.scaffold150.10391,evm.model.scaffold248.13201,evm.model.scaffo…
Biological process	regulation of interleukin-1 beta production	GO:0032651	0.296296	56	189	56	4.9518e-09	2.62933e-07	2.19679	evm.model.scaffold408.16662,evm.model.scaffold1620.23852,evm.model.scaffold351.15302,evm.model.scaffold351.15329,evm.model.scaffold363.15631,evm.model.scaffold37.3461,evm.model.scaffold641.19726,evm.model.scaffold117.8940,evm.model.scaffold5885.24693,evm.model.scaffold1561.23767,evm.model.scaffold1903.24126,evm.model.scaffold47.4218,evm.model.scaffold792.20859,evm.model.scaffold42.3829,evm.model.…
Biological process	defense response to Gram-positive bacterium	GO:0050830	0.254658	82	322	82	5.22716e-09	2.76507e-07	1.88808	evm.model.scaffold1018.22192,evm.model.scaffold170.10926,evm.model.scaffold147.10191,evm.model.scaffold2.151,evm.model.scaffold53.5511,evm.model.scaffold148.10356,evm.model.scaffold148.10357,evm.model.scaffold234.12731,evm.model.scaffold234.12732,evm.model.scaffold82.7099,evm.model.scaffold75.6639,evm.model.scaffold148.10317,evm.model.scaffold234.12710,evm.model.scaffold324.14782,evm.model.scaffo…
Biological process	positive regulation of interleukin-1 beta production	GO:0032731	0.330827	44	133	44	5.50002e-09	2.89847e-07	2.45281	evm.model.scaffold408.16662,evm.model.scaffold1620.23852,evm.model.scaffold351.15302,evm.model.scaffold363.15631,evm.model.scaffold37.3461,evm.model.scaffold641.19726,evm.model.scaffold117.8940,evm.model.scaffold1561.23767,evm.model.scaffold1903.24126,evm.model.scaffold47.4218,evm.model.scaffold792.20859,evm.model.scaffold7897.24780,evm.model.scaffold809.21010,evm.model.scaffold24.2437,evm.model.…
Biological process	positive regulation of cell differentiation	GO:0045597	0.174383	403	2311	403	5.61846e-09	2.9498e-07	1.29291	evm.model.scaffold390.16244,evm.model.scaffold408.16662,evm.model.scaffold179.11128,evm.model.scaffold30.2952,evm.model.scaffold66.6173,evm.model.scaffold117.8843,evm.model.scaffold135.9765,evm.model.scaffold916.21697,evm.model.scaffold120.9114,evm.model.scaffold1018.22192,evm.model.scaffold1259.23085,evm.model.scaffold436.17086,evm.model.scaffold189.11449,evm.model.scaffold755.20559,evm.model.sc…
Biological process	cellular defense response	GO:0006968	0.351351	39	111	39	5.93025e-09	3.10188e-07	2.60498	evm.model.scaffold2.151,evm.model.scaffold40.3636,evm.model.scaffold351.15302,evm.model.scaffold12.1159,evm.model.scaffold234.12731,evm.model.scaffold234.12732,evm.model.scaffold62.5978,evm.model.scaffold1178.22819,evm.model.scaffold21.2150,evm.model.scaffold742.20469,evm.model.scaffold792.20872,evm.model.scaffold538.18477,evm.model.scaffold424.16914,evm.model.scaffold49.4525,evm.model.scaffold57…
Biological process	leukocyte chemotaxis	GO:0030595	0.218905	132	603	132	6.59568e-09	3.43711e-07	1.623	evm.model.scaffold408.16662,evm.model.scaffold66.6173,evm.model.scaffold916.21697,evm.model.scaffold177.11088,evm.model.scaffold16.1706,evm.model.scaffold2.100,evm.model.scaffold408.16691,evm.model.scaffold120.9156,evm.model.scaffold120.9151,evm.model.scaffold170.10900,evm.model.scaffold170.10918,evm.model.scaffold298.14276,evm.model.scaffold57.5668,evm.model.scaffold40.3640,evm.model.scaffold111…
Biological process	regulation of lymphocyte mediated immunity	GO:0002706	0.241117	95	394	95	6.76267e-09	3.51108e-07	1.78768	evm.model.scaffold408.16662,evm.model.scaffold436.17084,evm.model.scaffold1977.24163,evm.model.scaffold755.20559,evm.model.scaffold408.16691,evm.model.scaffold120.9156,evm.model.scaffold120.9152,evm.model.scaffold147.10192,evm.model.scaffold40.3636,evm.model.scaffold88.7614,evm.model.scaffold29.2790,evm.model.scaffold2.140,evm.model.scaffold420.16846,evm.model.scaffold24.2403,evm.model.scaffold62…
Biological process	immune response-activating cell surface receptor signaling pathway	GO:0002429	0.209055	157	751	157	7.28336e-09	3.76746e-07	1.54996	evm.model.scaffold390.16244,evm.model.scaffold66.6184,evm.model.scaffold177.11088,evm.model.scaffold16.1708,evm.model.scaffold436.17084,evm.model.scaffold414.16787,evm.model.scaffold438.17103,evm.model.scaffold1620.23856,evm.model.scaffold1620.23852,evm.model.scaffold1620.23853,evm.model.scaffold408.16691,evm.model.scaffold120.9156,evm.model.scaffold48.4348,evm.model.scaffold21.2096,evm.model.sca…
Biological process	interleukin-1 production	GO:0032612	0.267176	70	262	70	8.34949e-09	4.30305e-07	1.98088	evm.model.scaffold408.16662,evm.model.scaffold1620.23852,evm.model.scaffold117.8887,evm.model.scaffold1432.23535,evm.model.scaffold351.15302,evm.model.scaffold351.15329,evm.model.scaffold363.15631,evm.model.scaffold37.3461,evm.model.scaffold62.5977,evm.model.scaffold641.19726,evm.model.scaffold234.12793,evm.model.scaffold117.8940,evm.model.scaffold5885.24693,evm.model.scaffold1561.23767,evm.model…
Biological process	positive regulation of adaptive immune response	GO:0002821	0.271605	66	243	66	1.09447e-08	5.61988e-07	2.01372	evm.model.scaffold436.17084,evm.model.scaffold755.20559,evm.model.scaffold408.16691,evm.model.scaffold120.9152,evm.model.scaffold40.3636,evm.model.scaffold351.15303,evm.model.scaffold29.2790,evm.model.scaffold420.16846,evm.model.scaffold62.5978,evm.model.scaffold62.5977,evm.model.scaffold62.5982,evm.model.scaffold90.7688,evm.model.scaffold80.7012,evm.model.scaffold543.18522,evm.model.scaffold543.…
Biological process	immune response-activating signal transduction	GO:0002757	0.207672	157	756	157	1.16675e-08	5.96914e-07	1.53971	evm.model.scaffold390.16244,evm.model.scaffold66.6184,evm.model.scaffold177.11088,evm.model.scaffold16.1708,evm.model.scaffold436.17084,evm.model.scaffold414.16787,evm.model.scaffold438.17103,evm.model.scaffold1620.23856,evm.model.scaffold1620.23852,evm.model.scaffold1620.23853,evm.model.scaffold408.16691,evm.model.scaffold120.9156,evm.model.scaffold48.4348,evm.model.scaffold21.2096,evm.model.sca…
Biological process	humoral immune response	GO:0006959	0.209431	151	721	151	1.25507e-08	6.39765e-07	1.55276	evm.model.scaffold390.16244,evm.model.scaffold30.2952,evm.model.scaffold117.8843,evm.model.scaffold512.18182,evm.model.scaffold1018.22192,evm.model.scaffold16.1706,evm.model.scaffold16.1708,evm.model.scaffold408.16676,evm.model.scaffold755.20559,evm.model.scaffold1620.23856,evm.model.scaffold1620.23852,evm.model.scaffold1620.23853,evm.model.scaffold60.5911,evm.model.scaffold120.9152,evm.model.sca…
Biological process	regulation of alpha-beta T cell differentiation	GO:0046637	0.319149	45	141	45	1.30221e-08	6.61391e-07	2.36622	evm.model.scaffold408.16662,evm.model.scaffold135.9765,evm.model.scaffold2.105,evm.model.scaffold384.16137,evm.model.scaffold351.15303,evm.model.scaffold24.2403,evm.model.scaffold276.13909,evm.model.scaffold78.6911,evm.model.scaffold204.11838,evm.model.scaffold80.7012,evm.model.scaffold626.19580,evm.model.scaffold367.15722,evm.model.scaffold80.7030,evm.model.scaffold103.8379,evm.model.scaffold190…
Biological process	mast cell degranulation	GO:0043303	0.30303	50	165	50	1.4366e-08	7.27011e-07	2.24672	evm.model.scaffold408.16662,evm.model.scaffold1371.23418,evm.model.scaffold16.1708,evm.model.scaffold1977.24163,evm.model.scaffold170.10900,evm.model.scaffold40.3636,evm.model.scaffold12.1159,evm.model.scaffold1655.23898,evm.model.scaffold148.10356,evm.model.scaffold148.10355,evm.model.scaffold148.10357,evm.model.scaffold82.7099,evm.model.scaffold351.15266,evm.model.scaffold59.5793,evm.model.scaf…
Biological process	regulation of type 2 immune response	GO:0002828	0.421875	27	64	27	1.49664e-08	7.54675e-07	3.12785	evm.model.scaffold24.2403,evm.model.scaffold276.13909,evm.model.scaffold204.11838,evm.model.scaffold80.7012,evm.model.scaffold367.15722,evm.model.scaffold314.14570,evm.model.scaffold7897.24780,evm.model.scaffold250.13258,evm.model.scaffold12.1286,evm.model.scaffold809.21010,evm.model.scaffold24.2437,evm.model.scaffold12.1335,evm.model.scaffold1392.23461,evm.model.scaffold69.6314,evm.model.scaffol…
Biological process	acute inflammatory response	GO:0002526	0.232346	102	439	102	1.51424e-08	7.6081e-07	1.72265	evm.model.scaffold66.6173,evm.model.scaffold1018.22191,evm.model.scaffold1018.22192,evm.model.scaffold16.1706,evm.model.scaffold414.16787,evm.model.scaffold117.8888,evm.model.scaffold120.9152,evm.model.scaffold390.16220,evm.model.scaffold53.5511,evm.model.scaffold40.3636,evm.model.scaffold88.7614,evm.model.scaffold40.3640,evm.model.scaffold111.8667,evm.model.scaffold382.16074,evm.model.scaffold35…
Biological process	regulation of interferon-alpha production	GO:0032647	0.394737	30	76	30	1.55191e-08	7.76955e-07	2.92664	evm.model.scaffold120.9114,evm.model.scaffold414.16787,evm.model.scaffold1432.23535,evm.model.scaffold1201.22886,evm.model.scaffold234.12733,evm.model.scaffold234.12799,evm.model.scaffold683.20032,evm.model.scaffold5885.24693,evm.model.scaffold1561.23767,evm.model.scaffold190.11478,evm.model.scaffold7897.24780,evm.model.scaffold117.8927,evm.model.scaffold9457.24839,evm.model.scaffold585.19069,evm…
Biological process	regulation of lymphocyte apoptotic process	GO:0070228	0.328125	42	128	42	1.59139e-08	7.93882e-07	2.43277	evm.model.scaffold408.16662,evm.model.scaffold117.8871,evm.model.scaffold40.3636,evm.model.scaffold40.3640,evm.model.scaffold351.15303,evm.model.scaffold111.8667,evm.model.scaffold595.19179,evm.model.scaffold42.3799,evm.model.scaffold97.8041,evm.model.scaffold24.2403,evm.model.scaffold204.11838,evm.model.scaffold831.21172,evm.model.scaffold23.2256,evm.model.scaffold367.15738,evm.model.scaffold175…
Biological process	positive regulation of interleukin-6 production	GO:0032755	0.291892	54	185	54	1.64049e-08	8.15477e-07	2.16413	evm.model.scaffold408.16662,evm.model.scaffold390.16232,evm.model.scaffold45.4033,evm.model.scaffold117.8887,evm.model.scaffold117.8888,evm.model.scaffold408.16691,evm.model.scaffold1432.23535,evm.model.scaffold351.15302,evm.model.scaffold12.1159,evm.model.scaffold88.7577,evm.model.scaffold62.5978,evm.model.scaffold148.10317,evm.model.scaffold641.19726,evm.model.scaffold62.5982,evm.model.scaffold…
Biological process	regulation of body fluid levels	GO:0050878	0.185765	261	1405	261	1.65768e-08	8.21109e-07	1.37729	evm.model.scaffold390.16245,evm.model.scaffold66.6178,evm.model.scaffold916.21697,evm.model.scaffold512.18185,evm.model.scaffold916.21694,evm.model.scaffold390.16232,evm.model.scaffold35.3355,evm.model.scaffold35.3354,evm.model.scaffold16.1709,evm.model.scaffold436.17086,evm.model.scaffold414.16787,evm.model.scaffold390.16253,evm.model.scaffold414.16781,evm.model.scaffold45.4033,evm.model.scaffol…
Biological process	immunoglobulin mediated immune response	GO:0016064	0.244957	85	347	85	1.93654e-08	9.55862e-07	1.81615	evm.model.scaffold1371.23418,evm.model.scaffold436.17084,evm.model.scaffold755.20559,evm.model.scaffold1620.23856,evm.model.scaffold1620.23852,evm.model.scaffold1620.23853,evm.model.scaffold120.9152,evm.model.scaffold40.3636,evm.model.scaffold1502.23667,evm.model.scaffold88.7614,evm.model.scaffold351.15303,evm.model.scaffold29.2776,evm.model.scaffold24.2403,evm.model.scaffold667.19884,evm.model.s…
Biological process	microglial cell activation	GO:0001774	0.438596	25	57	25	1.97306e-08	9.70471e-07	3.25182	evm.model.scaffold16.1708,evm.model.scaffold1432.23535,evm.model.scaffold351.15302,evm.model.scaffold35.3370,evm.model.scaffold150.10391,evm.model.scaffold248.13201,evm.model.scaffold234.12731,evm.model.scaffold234.12732,evm.model.scaffold367.15736,evm.model.scaffold47.4218,evm.model.scaffold59.5867,evm.model.scaffold86.7272,evm.model.scaffold944.21846,evm.model.scaffold26.2630,evm.model.scaffold…
Biological process	membrane organization	GO:0061024	0.175228	365	2083	365	1.97743e-08	9.69217e-07	1.29917	evm.model.scaffold390.16245,evm.model.scaffold512.18185,evm.model.scaffold120.9114,evm.model.scaffold512.18175,evm.model.scaffold16.1708,evm.model.scaffold1776.24029,evm.model.scaffold1259.23084,evm.model.scaffold390.16253,evm.model.scaffold189.11449,evm.model.scaffold135.9736,evm.model.scaffold755.20559,evm.model.scaffold170.10925,evm.model.scaffold1620.23856,evm.model.scaffold1620.23852,evm.mod…
Biological process	negative regulation of lymphocyte proliferation	GO:0050672	0.274336	62	226	62	2.00835e-08	9.80944e-07	2.03397	evm.model.scaffold408.16662,evm.model.scaffold135.9765,evm.model.scaffold16.1708,evm.model.scaffold147.10191,evm.model.scaffold40.3636,evm.model.scaffold88.7614,evm.model.scaffold351.15302,evm.model.scaffold97.8032,evm.model.scaffold2.140,evm.model.scaffold88.7577,evm.model.scaffold21.2110,evm.model.scaffold21.2106,evm.model.scaffold80.6988,evm.model.scaffold1341.23329,evm.model.scaffold194.11619…
Biological process	negative regulation of toll-like receptor 9 signaling pathway	GO:0034164	0.722222	13	18	13	2.09941e-08	1.02186e-06	5.35467	evm.model.scaffold120.9114,evm.model.scaffold117.8927,evm.model.scaffold9457.24839,evm.model.scaffold196.11660,evm.model.scaffold368.15817,evm.model.scaffold368.15818,evm.model.scaffold368.15819,evm.model.scaffold368.15810,evm.model.scaffold368.15811,evm.model.scaffold368.15807,evm.model.scaffold368.15809,evm.model.scaffold368.15804,evm.model.scaffold368.15820,
Biological process	B cell mediated immunity	GO:0019724	0.24234	87	359	87	2.25775e-08	1.09513e-06	1.79675	evm.model.scaffold1371.23418,evm.model.scaffold436.17084,evm.model.scaffold755.20559,evm.model.scaffold1620.23856,evm.model.scaffold1620.23852,evm.model.scaffold1620.23853,evm.model.scaffold120.9152,evm.model.scaffold40.3636,evm.model.scaffold1502.23667,evm.model.scaffold88.7614,evm.model.scaffold351.15303,evm.model.scaffold29.2776,evm.model.scaffold24.2403,evm.model.scaffold667.19884,evm.model.s…
Biological process	negative regulation of molecular function	GO:0044092	0.172237	402	2334	402	2.68349e-08	1.29269e-06	1.27699	evm.model.scaffold298.14284,evm.model.scaffold390.16244,evm.model.scaffold390.16245,evm.model.scaffold66.6178,evm.model.scaffold916.21697,evm.model.scaffold120.9114,evm.model.scaffold120.9110,evm.model.scaffold177.11084,evm.model.scaffold131.9607,evm.model.scaffold2531.24368,evm.model.scaffold1018.22191,evm.model.scaffold16.1708,evm.model.scaffold1259.23089,evm.model.scaffold139.9891,evm.model.sc…
Biological process	mast cell activation involved in immune response	GO:0002279	0.297619	50	168	50	2.75553e-08	1.32284e-06	2.2066	evm.model.scaffold408.16662,evm.model.scaffold1371.23418,evm.model.scaffold16.1708,evm.model.scaffold1977.24163,evm.model.scaffold170.10900,evm.model.scaffold40.3636,evm.model.scaffold12.1159,evm.model.scaffold1655.23898,evm.model.scaffold148.10356,evm.model.scaffold148.10355,evm.model.scaffold148.10357,evm.model.scaffold82.7099,evm.model.scaffold351.15266,evm.model.scaffold59.5793,evm.model.scaf…
Biological process	platelet activation	GO:0030168	0.23185	99	427	99	2.75586e-08	1.31849e-06	1.71897	evm.model.scaffold66.6178,evm.model.scaffold916.21697,evm.model.scaffold35.3355,evm.model.scaffold35.3354,evm.model.scaffold16.1709,evm.model.scaffold390.16253,evm.model.scaffold117.8887,evm.model.scaffold120.9156,evm.model.scaffold40.3636,evm.model.scaffold2.170,evm.model.scaffold1265.23120,evm.model.scaffold384.16145,evm.model.scaffold355.15420,evm.model.scaffold24.2405,evm.model.scaffold24.240…
Biological process	mast cell mediated immunity	GO:0002448	0.292135	52	178	52	2.91161e-08	1.38827e-06	2.16593	evm.model.scaffold408.16662,evm.model.scaffold1371.23418,evm.model.scaffold16.1708,evm.model.scaffold1977.24163,evm.model.scaffold170.10900,evm.model.scaffold40.3636,evm.model.scaffold12.1159,evm.model.scaffold1655.23898,evm.model.scaffold148.10356,evm.model.scaffold148.10355,evm.model.scaffold148.10357,evm.model.scaffold82.7099,evm.model.scaffold351.15266,evm.model.scaffold59.5793,evm.model.scaf…
Biological process	syncytium formation by plasma membrane fusion	GO:0000768	0.273543	61	223	61	2.92575e-08	1.39028e-06	2.02809	evm.model.scaffold66.6173,evm.model.scaffold916.21697,evm.model.scaffold16.1708,evm.model.scaffold117.8888,evm.model.scaffold120.9156,evm.model.scaffold120.9151,evm.model.scaffold408.16694,evm.model.scaffold21.2096,evm.model.scaffold40.3640,evm.model.scaffold351.15302,evm.model.scaffold111.8667,evm.model.scaffold539.18493,evm.model.scaffold539.18492,evm.model.scaffold399.16400,evm.model.scaffold2…
Biological process	cell-cell fusion	GO:0140253	0.273543	61	223	61	2.92575e-08	1.39028e-06	2.02809	evm.model.scaffold66.6173,evm.model.scaffold916.21697,evm.model.scaffold16.1708,evm.model.scaffold117.8888,evm.model.scaffold120.9156,evm.model.scaffold120.9151,evm.model.scaffold408.16694,evm.model.scaffold21.2096,evm.model.scaffold40.3640,evm.model.scaffold351.15302,evm.model.scaffold111.8667,evm.model.scaffold539.18493,evm.model.scaffold539.18492,evm.model.scaffold399.16400,evm.model.scaffold2…
Biological process	interferon-alpha production	GO:0032607	0.384615	30	78	30	3.13888e-08	1.48151e-06	2.8516	evm.model.scaffold120.9114,evm.model.scaffold414.16787,evm.model.scaffold1432.23535,evm.model.scaffold1201.22886,evm.model.scaffold234.12733,evm.model.scaffold234.12799,evm.model.scaffold683.20032,evm.model.scaffold5885.24693,evm.model.scaffold1561.23767,evm.model.scaffold190.11478,evm.model.scaffold7897.24780,evm.model.scaffold117.8927,evm.model.scaffold9457.24839,evm.model.scaffold585.19069,evm…
Biological process	regulation of neutrophil migration	GO:1902622	0.320611	42	131	42	3.38788e-08	1.58834e-06	2.37706	evm.model.scaffold916.21697,evm.model.scaffold170.10900,evm.model.scaffold170.10918,evm.model.scaffold40.3640,evm.model.scaffold111.8667,evm.model.scaffold88.7575,evm.model.scaffold234.12731,evm.model.scaffold234.12732,evm.model.scaffold62.5978,evm.model.scaffold62.5977,evm.model.scaffold21.2106,evm.model.scaffold78.6911,evm.model.scaffold210.11984,evm.model.scaffold324.14782,evm.model.scaffold21…
Biological process	lipopolysaccharide-mediated signaling pathway	GO:0031663	0.320611	42	131	42	3.38788e-08	1.58834e-06	2.37706	evm.model.scaffold135.9765,evm.model.scaffold177.11088,evm.model.scaffold1018.22191,evm.model.scaffold1018.22192,evm.model.scaffold1977.24163,evm.model.scaffold408.16691,evm.model.scaffold75.6639,evm.model.scaffold324.14782,evm.model.scaffold80.7012,evm.model.scaffold21.2150,evm.model.scaffold234.12799,evm.model.scaffold597.19194,evm.model.scaffold316.14630,evm.model.scaffold571.18902,evm.model.s…
Biological process	response to nitrogen compound	GO:1901698	0.164892	542	3287	542	3.75975e-08	1.75097e-06	1.22254	evm.model.scaffold696.20159,evm.model.scaffold390.16244,evm.model.scaffold66.6173,evm.model.scaffold916.21697,evm.model.scaffold120.9114,evm.model.scaffold916.21694,evm.model.scaffold390.16232,evm.model.scaffold30.2986,evm.model.scaffold177.11088,evm.model.scaffold177.11084,evm.model.scaffold512.18181,evm.model.scaffold35.3355,evm.model.scaffold35.3354,evm.model.scaffold16.1708,evm.model.scaffold…
Biological process	glial cell activation	GO:0061900	0.367816	32	87	32	3.86485e-08	1.79396e-06	2.72705	evm.model.scaffold16.1708,evm.model.scaffold1432.23535,evm.model.scaffold78.6888,evm.model.scaffold351.15302,evm.model.scaffold35.3370,evm.model.scaffold12.1159,evm.model.scaffold150.10391,evm.model.scaffold248.13201,evm.model.scaffold234.12731,evm.model.scaffold234.12732,evm.model.scaffold1242.23045,evm.model.scaffold367.15736,evm.model.scaffold47.4218,evm.model.scaffold59.5867,evm.model.scaffol…
Biological process	leukocyte activation involved in inflammatory response	GO:0002269	0.423729	25	59	25	4.57848e-08	2.11122e-06	3.14159	evm.model.scaffold16.1708,evm.model.scaffold1432.23535,evm.model.scaffold351.15302,evm.model.scaffold35.3370,evm.model.scaffold150.10391,evm.model.scaffold248.13201,evm.model.scaffold234.12731,evm.model.scaffold234.12732,evm.model.scaffold367.15736,evm.model.scaffold47.4218,evm.model.scaffold59.5867,evm.model.scaffold86.7272,evm.model.scaffold944.21846,evm.model.scaffold26.2630,evm.model.scaffold…
Biological process	response to interferon-gamma	GO:0034341	0.226087	104	460	104	4.88203e-08	2.24381e-06	1.67625	evm.model.scaffold408.16662,evm.model.scaffold66.6173,evm.model.scaffold512.18175,evm.model.scaffold120.9151,evm.model.scaffold62.6035,evm.model.scaffold755.20576,evm.model.scaffold189.11439,evm.model.scaffold1425.23519,evm.model.scaffold40.3636,evm.model.scaffold1432.23535,evm.model.scaffold397.16374,evm.model.scaffold382.16061,evm.model.scaffold382.16075,evm.model.scaffold382.16069,evm.model.sc…
Biological process	positive regulation of leukocyte differentiation	GO:1902107	0.227171	102	449	102	5.0936e-08	2.3334e-06	1.68429	evm.model.scaffold408.16662,evm.model.scaffold30.2952,evm.model.scaffold66.6173,evm.model.scaffold117.8843,evm.model.scaffold135.9765,evm.model.scaffold408.16691,evm.model.scaffold40.3636,evm.model.scaffold40.3640,evm.model.scaffold384.16137,evm.model.scaffold351.15303,evm.model.scaffold351.15302,evm.model.scaffold111.8667,evm.model.scaffold539.18493,evm.model.scaffold539.18492,evm.model.scaffold…
Biological process	positive regulation of hemopoiesis	GO:1903708	0.227171	102	449	102	5.0936e-08	2.3334e-06	1.68429	evm.model.scaffold408.16662,evm.model.scaffold30.2952,evm.model.scaffold66.6173,evm.model.scaffold117.8843,evm.model.scaffold135.9765,evm.model.scaffold408.16691,evm.model.scaffold40.3636,evm.model.scaffold40.3640,evm.model.scaffold384.16137,evm.model.scaffold351.15303,evm.model.scaffold351.15302,evm.model.scaffold111.8667,evm.model.scaffold539.18493,evm.model.scaffold539.18492,evm.model.scaffold…
Biological process	gamma-delta T cell activation	GO:0046629	0.458333	22	48	22	5.25749e-08	2.39284e-06	3.39816	evm.model.scaffold40.3636,evm.model.scaffold75.6639,evm.model.scaffold78.6911,evm.model.scaffold47.4164,evm.model.scaffold109.8566,evm.model.scaffold591.19123,evm.model.scaffold12.1340,evm.model.scaffold805.20986,evm.model.scaffold96.8013,evm.model.scaffold568.18852,evm.model.scaffold601.19232,evm.model.scaffold596.19190,evm.model.scaffold4.346,evm.model.scaffold403.16513,evm.model.scaffold145.10…
Biological process	regulation of chemotaxis	GO:0050920	0.209023	139	665	139	5.43116e-08	2.46388e-06	1.54973	evm.model.scaffold408.16662,evm.model.scaffold66.6173,evm.model.scaffold916.21697,evm.model.scaffold120.9110,evm.model.scaffold177.11088,evm.model.scaffold16.1708,evm.model.scaffold1259.23084,evm.model.scaffold117.8887,evm.model.scaffold120.9151,evm.model.scaffold170.10900,evm.model.scaffold170.10918,evm.model.scaffold12.1169,evm.model.scaffold1265.23120,evm.model.scaffold169.10858,evm.model.scaf…
Biological process	positive regulation of nitrogen compound metabolic process	GO:0051173	0.154849	915	5909	915	5.57998e-08	2.52323e-06	1.14807	evm.model.scaffold298.14284,evm.model.scaffold62.6021,evm.model.scaffold390.16244,evm.model.scaffold390.16245,evm.model.scaffold408.16662,evm.model.scaffold66.6173,evm.model.scaffold117.8843,evm.model.scaffold135.9765,evm.model.scaffold916.21694,evm.model.scaffold30.2986,evm.model.scaffold177.11088,evm.model.scaffold512.18182,evm.model.scaffold1018.22191,evm.model.scaffold1018.22192,evm.model.sca…
Biological process	centromere complex assembly	GO:0034508	0.375	30	80	30	6.15228e-08	2.77308e-06	2.78031	evm.model.scaffold29.2763,evm.model.scaffold113.8714,evm.model.scaffold678.19986,evm.model.scaffold37.3456,evm.model.scaffold37.3463,evm.model.scaffold12.1227,evm.model.scaffold95.7917,evm.model.scaffold95.7929,evm.model.scaffold641.19732,evm.model.scaffold78.6904,evm.model.scaffold1569.23780,evm.model.scaffold21.2123,evm.model.scaffold103.8343,evm.model.scaffold12.1273,evm.model.scaffold252.1331…
Biological process	positive regulation of tolerance induction	GO:0002645	0.571429	16	28	16	6.97396e-08	3.12336e-06	4.23666	evm.model.scaffold25.2507,evm.model.scaffold1015.22176,evm.model.scaffold9457.24839,evm.model.scaffold227.12508,evm.model.scaffold227.12509,evm.model.scaffold1253.23071,evm.model.scaffold1253.23072,evm.model.scaffold5.577,evm.model.scaffold157.10572,evm.model.scaffold368.15817,evm.model.scaffold368.15819,evm.model.scaffold321.14722,evm.model.scaffold368.15810,evm.model.scaffold368.15811,evm.model…
Biological process	regulation of CD4-positive, alpha-beta T cell differentiation	GO:0043370	0.333333	37	111	37	7.04402e-08	3.14468e-06	2.47139	evm.model.scaffold408.16662,evm.model.scaffold2.105,evm.model.scaffold384.16137,evm.model.scaffold351.15303,evm.model.scaffold24.2403,evm.model.scaffold276.13909,evm.model.scaffold78.6911,evm.model.scaffold204.11838,evm.model.scaffold80.7012,evm.model.scaffold626.19580,evm.model.scaffold367.15722,evm.model.scaffold190.11478,evm.model.scaffold7897.24780,evm.model.scaffold591.19123,evm.model.scaffo…
Biological process	dendritic cell differentiation	GO:0097028	0.333333	37	111	37	7.04402e-08	3.14468e-06	2.47139	evm.model.scaffold408.16662,evm.model.scaffold30.2952,evm.model.scaffold117.8843,evm.model.scaffold16.1708,evm.model.scaffold117.8887,evm.model.scaffold408.16691,evm.model.scaffold88.7614,evm.model.scaffold29.2776,evm.model.scaffold29.2778,evm.model.scaffold21.2110,evm.model.scaffold210.11984,evm.model.scaffold21.2144,evm.model.scaffold367.15722,evm.model.scaffold47.4218,evm.model.scaffold190.114…
Biological process	positive regulation of cellular metabolic process	GO:0031325	0.154422	929	6016	929	7.08268e-08	3.14193e-06	1.14491	evm.model.scaffold298.14284,evm.model.scaffold62.6021,evm.model.scaffold390.16244,evm.model.scaffold390.16245,evm.model.scaffold408.16662,evm.model.scaffold66.6173,evm.model.scaffold117.8843,evm.model.scaffold135.9765,evm.model.scaffold916.21694,evm.model.scaffold390.16232,evm.model.scaffold120.9110,evm.model.scaffold30.2986,evm.model.scaffold177.11088,evm.model.scaffold512.18182,evm.model.scaffo…
Biological process	positive regulation of leukocyte mediated immunity	GO:0002705	0.251748	72	286	72	7.25623e-08	3.20877e-06	1.8665	evm.model.scaffold436.17084,evm.model.scaffold1977.24163,evm.model.scaffold755.20559,evm.model.scaffold408.16691,evm.model.scaffold120.9156,evm.model.scaffold120.9152,evm.model.scaffold40.3636,evm.model.scaffold351.15302,evm.model.scaffold444.17210,evm.model.scaffold29.2790,evm.model.scaffold248.13201,evm.model.scaffold420.16846,evm.model.scaffold234.12733,evm.model.scaffold62.5978,evm.model.scaf…
Biological process	interleukin-10 production	GO:0032613	0.32	40	125	40	7.55248e-08	3.32927e-06	2.37253	evm.model.scaffold408.16662,evm.model.scaffold1977.24163,evm.model.scaffold117.8887,evm.model.scaffold88.7614,evm.model.scaffold1432.23535,evm.model.scaffold351.15303,evm.model.scaffold351.15302,evm.model.scaffold2.140,evm.model.scaffold88.7577,evm.model.scaffold597.19194,evm.model.scaffold367.15722,evm.model.scaffold792.20859,evm.model.scaffold190.11478,evm.model.scaffold665.19857,evm.model.scaf…
Biological process	neutrophil migration	GO:1990266	0.241791	81	335	81	7.5807e-08	3.33123e-06	1.79268	evm.model.scaffold916.21697,evm.model.scaffold16.1706,evm.model.scaffold2.100,evm.model.scaffold408.16691,evm.model.scaffold120.9156,evm.model.scaffold170.10900,evm.model.scaffold170.10918,evm.model.scaffold2.151,evm.model.scaffold40.3640,evm.model.scaffold111.8667,evm.model.scaffold444.17210,evm.model.scaffold29.2790,evm.model.scaffold248.13201,evm.model.scaffold148.10356,evm.model.scaffold148.1…
Biological process	regulation of T-helper cell differentiation	GO:0045622	0.364706	31	85	31	7.87301e-08	3.44887e-06	2.70399	evm.model.scaffold2.105,evm.model.scaffold384.16137,evm.model.scaffold351.15303,evm.model.scaffold24.2403,evm.model.scaffold276.13909,evm.model.scaffold204.11838,evm.model.scaffold80.7012,evm.model.scaffold367.15722,evm.model.scaffold190.11478,evm.model.scaffold7897.24780,evm.model.scaffold250.13258,evm.model.scaffold12.1286,evm.model.scaffold809.21010,evm.model.scaffold24.2437,evm.model.scaffold…
Biological process	response to organonitrogen compound	GO:0010243	0.165365	508	3072	508	7.97426e-08	3.48234e-06	1.22604	evm.model.scaffold696.20159,evm.model.scaffold66.6173,evm.model.scaffold916.21697,evm.model.scaffold120.9114,evm.model.scaffold916.21694,evm.model.scaffold390.16232,evm.model.scaffold30.2986,evm.model.scaffold177.11088,evm.model.scaffold177.11084,evm.model.scaffold512.18181,evm.model.scaffold35.3355,evm.model.scaffold35.3354,evm.model.scaffold16.1708,evm.model.scaffold408.16681,evm.model.scaffold…
Biological process	positive regulation of phosphorus metabolic process	GO:0010562	0.173187	363	2096	363	8.0227e-08	3.49261e-06	1.28404	evm.model.scaffold298.14284,evm.model.scaffold390.16244,evm.model.scaffold390.16245,evm.model.scaffold408.16662,evm.model.scaffold66.6173,evm.model.scaffold177.11088,evm.model.scaffold1018.22191,evm.model.scaffold1018.22192,evm.model.scaffold16.1708,evm.model.scaffold1259.23085,evm.model.scaffold170.10925,evm.model.scaffold1620.23852,evm.model.scaffold1620.23853,evm.model.scaffold865.21425,evm.mo…
Biological process	positive regulation of phosphate metabolic process	GO:0045937	0.173187	363	2096	363	8.0227e-08	3.49261e-06	1.28404	evm.model.scaffold298.14284,evm.model.scaffold390.16244,evm.model.scaffold390.16245,evm.model.scaffold408.16662,evm.model.scaffold66.6173,evm.model.scaffold177.11088,evm.model.scaffold1018.22191,evm.model.scaffold1018.22192,evm.model.scaffold16.1708,evm.model.scaffold1259.23085,evm.model.scaffold170.10925,evm.model.scaffold1620.23852,evm.model.scaffold1620.23853,evm.model.scaffold865.21425,evm.mo…
Biological process	negative regulation of catalytic activity	GO:0043086	0.18188	267	1468	267	8.05341e-08	3.48434e-06	1.34849	evm.model.scaffold390.16244,evm.model.scaffold390.16245,evm.model.scaffold66.6178,evm.model.scaffold916.21697,evm.model.scaffold120.9110,evm.model.scaffold131.9607,evm.model.scaffold1018.22191,evm.model.scaffold16.1708,evm.model.scaffold1259.23089,evm.model.scaffold139.9891,evm.model.scaffold584.19049,evm.model.scaffold414.16787,evm.model.scaffold1259.23084,evm.model.scaffold390.16253,evm.model.s…
Biological process	MyD88-independent toll-like receptor signaling pathway	GO:0002756	0.44898	22	49	22	8.32806e-08	3.59209e-06	3.32881	evm.model.scaffold408.16675,evm.model.scaffold414.16787,evm.model.scaffold62.6035,evm.model.scaffold1432.23535,evm.model.scaffold29.2790,evm.model.scaffold37.3461,evm.model.scaffold21.2144,evm.model.scaffold230.12574,evm.model.scaffold234.12799,evm.model.scaffold316.14630,evm.model.scaffold190.11478,evm.model.scaffold538.18477,evm.model.scaffold49.4526,evm.model.scaffold49.4521,evm.model.scaffold…
Biological process	regulation of organelle organization	GO:0033043	0.167976	449	2673	449	8.52915e-08	3.66753e-06	1.2454	evm.model.scaffold390.16244,evm.model.scaffold390.16245,evm.model.scaffold30.2952,evm.model.scaffold66.6173,evm.model.scaffold117.8843,evm.model.scaffold916.21697,evm.model.scaffold120.9114,evm.model.scaffold208.11966,evm.model.scaffold177.11088,evm.model.scaffold512.18182,evm.model.scaffold16.1708,evm.model.scaffold408.16681,evm.model.scaffold29.2763,evm.model.scaffold1259.23084,evm.model.scaffo…
Biological process	lymphocyte apoptotic process	GO:0070227	0.289941	49	169	49	9.35636e-08	4.01093e-06	2.14967	evm.model.scaffold408.16662,evm.model.scaffold66.6173,evm.model.scaffold120.9151,evm.model.scaffold117.8871,evm.model.scaffold40.3636,evm.model.scaffold40.3640,evm.model.scaffold351.15303,evm.model.scaffold111.8667,evm.model.scaffold595.19179,evm.model.scaffold42.3799,evm.model.scaffold97.8041,evm.model.scaffold24.2403,evm.model.scaffold204.11838,evm.model.scaffold237.12942,evm.model.scaffold831.…
Biological process	negative regulation of interferon-alpha production	GO:0032687	0.514286	18	35	18	9.422e-08	4.02675e-06	3.813	evm.model.scaffold120.9114,evm.model.scaffold1201.22886,evm.model.scaffold5885.24693,evm.model.scaffold1561.23767,evm.model.scaffold7897.24780,evm.model.scaffold117.8927,evm.model.scaffold9457.24839,evm.model.scaffold131.9587,evm.model.scaffold330.14930,evm.model.scaffold368.15817,evm.model.scaffold368.15818,evm.model.scaffold368.15819,evm.model.scaffold368.15810,evm.model.scaffold368.15811,evm.m…
Biological process	regulation of phagocytosis	GO:0050764	0.246711	75	304	75	9.54709e-08	4.06782e-06	1.82915	evm.model.scaffold390.16232,evm.model.scaffold16.1708,evm.model.scaffold45.4033,evm.model.scaffold120.9152,evm.model.scaffold685.20044,evm.model.scaffold298.14276,evm.model.scaffold88.7614,evm.model.scaffold384.16145,evm.model.scaffold42.3799,evm.model.scaffold24.2405,evm.model.scaffold24.2407,evm.model.scaffold75.6639,evm.model.scaffold78.6911,evm.model.scaffold18.1889,evm.model.scaffold210.1198…
Biological process	negative regulation of mononuclear cell proliferation	GO:0032945	0.26383	62	235	62	9.57665e-08	4.06804e-06	1.95608	evm.model.scaffold408.16662,evm.model.scaffold135.9765,evm.model.scaffold16.1708,evm.model.scaffold147.10191,evm.model.scaffold40.3636,evm.model.scaffold88.7614,evm.model.scaffold351.15302,evm.model.scaffold97.8032,evm.model.scaffold2.140,evm.model.scaffold88.7577,evm.model.scaffold21.2110,evm.model.scaffold21.2106,evm.model.scaffold80.6988,evm.model.scaffold1341.23329,evm.model.scaffold194.11619…
Biological process	MyD88-dependent toll-like receptor signaling pathway	GO:0002755	0.421053	24	57	24	9.8195e-08	4.1586e-06	3.12175	evm.model.scaffold16.1708,evm.model.scaffold40.3636,evm.model.scaffold1432.23535,evm.model.scaffold224.12422,evm.model.scaffold324.14782,evm.model.scaffold230.12574,evm.model.scaffold234.12799,evm.model.scaffold367.15722,evm.model.scaffold538.18477,evm.model.scaffold49.4525,evm.model.scaffold49.4526,evm.model.scaffold49.4527,evm.model.scaffold49.4521,evm.model.scaffold49.4522,evm.model.scaffold63…
Biological process	positive regulation of adaptive immune response based on somatic recombination of immune receptors built from immunoglobulin superfamily domains	GO:0002824	0.265217	61	230	61	9.89092e-08	4.17623e-06	1.96636	evm.model.scaffold436.17084,evm.model.scaffold755.20559,evm.model.scaffold408.16691,evm.model.scaffold120.9152,evm.model.scaffold40.3636,evm.model.scaffold351.15303,evm.model.scaffold29.2790,evm.model.scaffold420.16846,evm.model.scaffold62.5978,evm.model.scaffold62.5977,evm.model.scaffold62.5982,evm.model.scaffold80.7012,evm.model.scaffold543.18522,evm.model.scaffold543.18521,evm.model.scaffold21…
Biological process	cellular response to interferon-gamma	GO:0071346	0.228916	95	415	95	9.94809e-08	4.18776e-06	1.69722	evm.model.scaffold408.16662,evm.model.scaffold66.6173,evm.model.scaffold512.18175,evm.model.scaffold120.9151,evm.model.scaffold62.6035,evm.model.scaffold755.20576,evm.model.scaffold189.11439,evm.model.scaffold1425.23519,evm.model.scaffold40.3636,evm.model.scaffold1432.23535,evm.model.scaffold397.16374,evm.model.scaffold382.16075,evm.model.scaffold382.16069,evm.model.scaffold7.862,evm.model.scaffo…
Biological process	negative regulation of toll-like receptor 7 signaling pathway	GO:0034156	0.833333	10	12	10	9.9845e-08	4.1905e-06	6.17847	evm.model.scaffold9457.24839,evm.model.scaffold368.15817,evm.model.scaffold368.15818,evm.model.scaffold368.15819,evm.model.scaffold368.15810,evm.model.scaffold368.15811,evm.model.scaffold368.15807,evm.model.scaffold368.15809,evm.model.scaffold368.15804,evm.model.scaffold368.15820,
Biological process	negative regulation of type I interferon production	GO:0032480	0.324786	38	117	38	1.02424e-07	4.2859e-06	2.40802	evm.model.scaffold1063.22357,evm.model.scaffold120.9114,evm.model.scaffold1201.22886,evm.model.scaffold234.12799,evm.model.scaffold683.20032,evm.model.scaffold5885.24693,evm.model.scaffold1561.23767,evm.model.scaffold1015.22176,evm.model.scaffold42.3829,evm.model.scaffold42.3828,evm.model.scaffold190.11478,evm.model.scaffold7897.24780,evm.model.scaffold117.8927,evm.model.scaffold54.5527,evm.model…
Biological process	CD4-positive, alpha-beta T cell activation	GO:0035710	0.268182	59	220	59	1.04738e-07	4.36968e-06	1.98834	evm.model.scaffold408.16662,evm.model.scaffold2.105,evm.model.scaffold1977.24163,evm.model.scaffold384.16137,evm.model.scaffold351.15303,evm.model.scaffold29.2776,evm.model.scaffold2.140,evm.model.scaffold24.2403,evm.model.scaffold88.7577,evm.model.scaffold276.13909,evm.model.scaffold78.6911,evm.model.scaffold148.10317,evm.model.scaffold204.11838,evm.model.scaffold244.13063,evm.model.scaffold62.5…
Biological process	B cell receptor signaling pathway	GO:0050853	0.273171	56	205	56	1.11783e-07	4.63604e-06	2.02533	evm.model.scaffold177.11088,evm.model.scaffold16.1708,evm.model.scaffold1620.23856,evm.model.scaffold1620.23852,evm.model.scaffold1620.23853,evm.model.scaffold120.9156,evm.model.scaffold48.4348,evm.model.scaffold21.2096,evm.model.scaffold2.153,evm.model.scaffold40.3636,evm.model.scaffold88.7614,evm.model.scaffold42.3799,evm.model.scaffold1164.22762,evm.model.scaffold62.5976,evm.model.scaffold464.…
Biological process	T cell mediated immunity	GO:0002456	0.256809	66	257	66	1.13105e-07	4.67702e-06	1.90403	evm.model.scaffold408.16691,evm.model.scaffold147.10192,evm.model.scaffold678.19981,evm.model.scaffold57.5668,evm.model.scaffold88.7614,evm.model.scaffold382.16074,evm.model.scaffold382.16069,evm.model.scaffold29.2790,evm.model.scaffold2.140,evm.model.scaffold420.16846,evm.model.scaffold12.1140,evm.model.scaffold62.5978,evm.model.scaffold62.5977,evm.model.scaffold62.5982,evm.model.scaffold90.7688…
Biological process	neutrophil extravasation	GO:0072672	0.53125	17	32	17	1.15496e-07	4.76181e-06	3.93877	evm.model.scaffold16.1706,evm.model.scaffold40.3640,evm.model.scaffold111.8667,evm.model.scaffold444.17210,evm.model.scaffold62.5978,evm.model.scaffold62.5977,evm.model.scaffold21.2106,evm.model.scaffold59.5794,evm.model.scaffold59.5793,evm.model.scaffold47.4218,evm.model.scaffold42.3800,evm.model.scaffold688.20072,evm.model.scaffold497.17987,evm.model.scaffold598.19201,evm.model.scaffold321.1472…
Biological process	syncytium formation	GO:0006949	0.262931	61	232	61	1.38102e-07	5.67716e-06	1.94941	evm.model.scaffold66.6173,evm.model.scaffold916.21697,evm.model.scaffold16.1708,evm.model.scaffold117.8888,evm.model.scaffold120.9156,evm.model.scaffold120.9151,evm.model.scaffold408.16694,evm.model.scaffold21.2096,evm.model.scaffold40.3640,evm.model.scaffold351.15302,evm.model.scaffold111.8667,evm.model.scaffold539.18493,evm.model.scaffold539.18492,evm.model.scaffold399.16400,evm.model.scaffold2…
Biological process	positive regulation of leukocyte apoptotic process	GO:2000108	0.425926	23	54	23	1.40236e-07	5.74802e-06	3.15788	evm.model.scaffold408.16662,evm.model.scaffold40.3640,evm.model.scaffold351.15303,evm.model.scaffold111.8667,evm.model.scaffold595.19179,evm.model.scaffold42.3799,evm.model.scaffold18.1859,evm.model.scaffold23.2256,evm.model.scaffold42.3800,evm.model.scaffold688.20072,evm.model.scaffold472.17660,evm.model.scaffold227.12508,evm.model.scaffold227.12509,evm.model.scaffold623.19521,evm.model.scaffold…
Biological process	negative regulation of cellular component organization	GO:0051129	0.175381	322	1836	322	1.42296e-07	5.81548e-06	1.3003	evm.model.scaffold62.6021,evm.model.scaffold916.21697,evm.model.scaffold120.9114,evm.model.scaffold16.1708,evm.model.scaffold408.16681,evm.model.scaffold29.2763,evm.model.scaffold2.100,evm.model.scaffold414.16787,evm.model.scaffold1259.23084,evm.model.scaffold390.16253,evm.model.scaffold755.20559,evm.model.scaffold170.10924,evm.model.scaffold170.10925,evm.model.scaffold160.10647,evm.model.scaffol…
Biological process	positive regulation of T cell tolerance induction	GO:0002666	0.65	13	20	13	1.45688e-07	5.93677e-06	4.8192	evm.model.scaffold1015.22176,evm.model.scaffold9457.24839,evm.model.scaffold1253.23071,evm.model.scaffold1253.23072,evm.model.scaffold5.577,evm.model.scaffold157.10572,evm.model.scaffold368.15817,evm.model.scaffold368.15819,evm.model.scaffold321.14722,evm.model.scaffold368.15810,evm.model.scaffold368.15811,evm.model.scaffold368.15807,evm.model.scaffold368.15820,
Biological process	negative regulation of leukocyte proliferation	GO:0070664	0.259259	63	243	63	1.50665e-07	6.12179e-06	1.92219	evm.model.scaffold408.16662,evm.model.scaffold135.9765,evm.model.scaffold16.1708,evm.model.scaffold147.10191,evm.model.scaffold40.3636,evm.model.scaffold88.7614,evm.model.scaffold351.15302,evm.model.scaffold97.8032,evm.model.scaffold2.140,evm.model.scaffold88.7577,evm.model.scaffold21.2110,evm.model.scaffold21.2106,evm.model.scaffold80.6988,evm.model.scaffold1341.23329,evm.model.scaffold194.11619…
Biological process	regulation of actin filament-based process	GO:0032970	0.191133	194	1015	194	1.67747e-07	6.79618e-06	1.41709	evm.model.scaffold390.16244,evm.model.scaffold30.2952,evm.model.scaffold117.8843,evm.model.scaffold916.21697,evm.model.scaffold408.16681,evm.model.scaffold1259.23084,evm.model.scaffold16.1716,evm.model.scaffold170.10924,evm.model.scaffold170.10925,evm.model.scaffold865.21425,evm.model.scaffold120.9156,evm.model.scaffold170.10900,evm.model.scaffold685.20044,evm.model.scaffold27.2677,evm.model.scaf…
Biological process	regulation of interleukin-10 production	GO:0032653	0.319328	38	119	38	1.68426e-07	6.80402e-06	2.36755	evm.model.scaffold408.16662,evm.model.scaffold1977.24163,evm.model.scaffold88.7614,evm.model.scaffold1432.23535,evm.model.scaffold351.15303,evm.model.scaffold351.15302,evm.model.scaffold2.140,evm.model.scaffold88.7577,evm.model.scaffold597.19194,evm.model.scaffold367.15722,evm.model.scaffold792.20859,evm.model.scaffold190.11478,evm.model.scaffold665.19857,evm.model.scaffold424.16927,evm.model.sca…
Biological process	positive regulation of lymphocyte proliferation	GO:0050671	0.239394	79	330	79	1.70326e-07	6.86102e-06	1.77491	evm.model.scaffold408.16662,evm.model.scaffold4584.24619,evm.model.scaffold1018.22191,evm.model.scaffold1018.22192,evm.model.scaffold1620.23852,evm.model.scaffold1620.23853,evm.model.scaffold408.16691,evm.model.scaffold120.9156,evm.model.scaffold21.2096,evm.model.scaffold1432.23535,evm.model.scaffold97.8041,evm.model.scaffold248.13201,evm.model.scaffold24.2403,evm.model.scaffold464.17495,evm.mode…
Biological process	positive regulation of leukocyte proliferation	GO:0070665	0.233062	86	369	86	1.7427e-07	6.99977e-06	1.72796	evm.model.scaffold408.16662,evm.model.scaffold4584.24619,evm.model.scaffold1371.23418,evm.model.scaffold177.11088,evm.model.scaffold1018.22191,evm.model.scaffold1018.22192,evm.model.scaffold1620.23852,evm.model.scaffold1620.23853,evm.model.scaffold408.16691,evm.model.scaffold120.9156,evm.model.scaffold21.2096,evm.model.scaffold1432.23535,evm.model.scaffold97.8041,evm.model.scaffold457.17402,evm.m…
Biological process	T cell costimulation	GO:0031295	0.330189	35	106	35	2.04988e-07	8.21004e-06	2.44807	evm.model.scaffold66.6173,evm.model.scaffold1018.22191,evm.model.scaffold120.9156,evm.model.scaffold120.9151,evm.model.scaffold147.10191,evm.model.scaffold12.1172,evm.model.scaffold88.7577,evm.model.scaffold843.21294,evm.model.scaffold464.17495,evm.model.scaffold75.6639,evm.model.scaffold43.3904,evm.model.scaffold250.13258,evm.model.scaffold1668.23918,evm.model.scaffold688.20072,evm.model.scaffol…
Biological process	cytokine production involved in immune response	GO:0002367	0.252874	66	261	66	2.09787e-07	8.37832e-06	1.87485	evm.model.scaffold390.16244,evm.model.scaffold16.1706,evm.model.scaffold436.17084,evm.model.scaffold117.8887,evm.model.scaffold408.16691,evm.model.scaffold147.10191,evm.model.scaffold147.10192,evm.model.scaffold1425.23519,evm.model.scaffold40.3636,evm.model.scaffold1432.23535,evm.model.scaffold351.15329,evm.model.scaffold29.2790,evm.model.scaffold2.140,evm.model.scaffold24.2403,evm.model.scaffold…
Biological process	negative regulation of interleukin-12 production	GO:0032695	0.418182	23	55	23	2.10357e-07	8.37723e-06	3.10047	evm.model.scaffold351.15303,evm.model.scaffold5885.24693,evm.model.scaffold1561.23767,evm.model.scaffold7897.24780,evm.model.scaffold54.5527,evm.model.scaffold24.2433,evm.model.scaffold6.690,evm.model.scaffold12.1340,evm.model.scaffold9457.24839,evm.model.scaffold221.12373,evm.model.scaffold234.12668,evm.model.scaffold585.19069,evm.model.scaffold587.19080,evm.model.scaffold128.9455,evm.model.scaf…
Biological process	positive regulation of defense response	GO:0031349	0.198986	157	789	157	2.11392e-07	8.3946e-06	1.47531	evm.model.scaffold408.16662,evm.model.scaffold66.6173,evm.model.scaffold390.16232,evm.model.scaffold66.6184,evm.model.scaffold512.18182,evm.model.scaffold16.1706,evm.model.scaffold16.1708,evm.model.scaffold436.17084,evm.model.scaffold414.16787,evm.model.scaffold1977.24163,evm.model.scaffold45.4033,evm.model.scaffold170.10923,evm.model.scaffold120.9156,evm.model.scaffold120.9152,evm.model.scaffold…
Biological process	negative regulation of intracellular signal transduction	GO:1902532	0.182918	242	1323	242	2.15028e-07	8.51486e-06	1.35618	evm.model.scaffold298.14284,evm.model.scaffold390.16245,evm.model.scaffold179.11128,evm.model.scaffold66.6178,evm.model.scaffold512.18181,evm.model.scaffold16.1708,evm.model.scaffold584.19049,evm.model.scaffold1494.23658,evm.model.scaffold414.16787,evm.model.scaffold152.10437,evm.model.scaffold170.10924,evm.model.scaffold170.10923,evm.model.scaffold170.10925,evm.model.scaffold45.4039,evm.model.sc…
Biological process	interleukin-4 production	GO:0032633	0.344086	32	93	32	2.3253e-07	9.182e-06	2.55111	evm.model.scaffold408.16662,evm.model.scaffold30.2952,evm.model.scaffold117.8843,evm.model.scaffold40.3636,evm.model.scaffold21.2110,evm.model.scaffold62.5982,evm.model.scaffold367.15722,evm.model.scaffold103.8379,evm.model.scaffold190.11478,evm.model.scaffold7897.24780,evm.model.scaffold275.13869,evm.model.scaffold1752.24013,evm.model.scaffold250.13258,evm.model.scaffold809.21010,evm.model.scaff…
Biological process	positive regulation of leukocyte migration	GO:0002687	0.23224	85	366	85	2.41073e-07	9.49259e-06	1.72187	evm.model.scaffold408.16662,evm.model.scaffold66.6173,evm.model.scaffold916.21697,evm.model.scaffold177.11088,evm.model.scaffold16.1708,evm.model.scaffold120.9151,evm.model.scaffold147.10191,evm.model.scaffold170.10900,evm.model.scaffold40.3640,evm.model.scaffold1265.23120,evm.model.scaffold111.8667,evm.model.scaffold382.16074,evm.model.scaffold382.16069,evm.model.scaffold457.17402,evm.model.scaf…
Biological process	regulation of cellular component biogenesis	GO:0044087	0.169745	386	2274	386	2.7525e-07	1.0808e-05	1.25852	evm.model.scaffold390.16244,evm.model.scaffold916.21697,evm.model.scaffold120.9114,evm.model.scaffold512.18175,evm.model.scaffold414.16787,evm.model.scaffold1259.23084,evm.model.scaffold16.1716,evm.model.scaffold755.20559,evm.model.scaffold235.12902,evm.model.scaffold170.10924,evm.model.scaffold170.10925,evm.model.scaffold117.8887,evm.model.scaffold865.21425,evm.model.scaffold45.4039,evm.model.sc…
Biological process	positive regulation of MAPK cascade	GO:0043410	0.188679	200	1060	200	2.82822e-07	1.10743e-05	1.3989	evm.model.scaffold390.16244,evm.model.scaffold408.16662,evm.model.scaffold30.2952,evm.model.scaffold66.6173,evm.model.scaffold117.8843,evm.model.scaffold512.18175,evm.model.scaffold16.1708,evm.model.scaffold1977.24163,evm.model.scaffold1620.23852,evm.model.scaffold1620.23853,evm.model.scaffold160.10647,evm.model.scaffold117.8887,evm.model.scaffold408.16691,evm.model.scaffold120.9156,evm.model.sca…
Biological process	regulation of interleukin-1 production	GO:0032652	0.261062	59	226	59	2.8638e-07	1.11824e-05	1.93556	evm.model.scaffold408.16662,evm.model.scaffold1620.23852,evm.model.scaffold351.15302,evm.model.scaffold351.15329,evm.model.scaffold363.15631,evm.model.scaffold37.3461,evm.model.scaffold62.5977,evm.model.scaffold641.19726,evm.model.scaffold117.8940,evm.model.scaffold5885.24693,evm.model.scaffold1561.23767,evm.model.scaffold1903.24126,evm.model.scaffold444.17189,evm.model.scaffold47.4218,evm.model.…
Biological process	membrane invagination	GO:0010324	0.242525	73	301	73	2.89174e-07	1.12601e-05	1.79812	evm.model.scaffold16.1708,evm.model.scaffold1620.23856,evm.model.scaffold1620.23852,evm.model.scaffold1620.23853,evm.model.scaffold120.9152,evm.model.scaffold170.10900,evm.model.scaffold685.20044,evm.model.scaffold88.7614,evm.model.scaffold384.16145,evm.model.scaffold248.13201,evm.model.scaffold24.2405,evm.model.scaffold24.2407,evm.model.scaffold37.3474,evm.model.scaffold62.5976,evm.model.scaffol…
Biological process	actin filament organization	GO:0007015	0.187443	206	1099	206	3.0566e-07	1.18691e-05	1.38973	evm.model.scaffold298.14284,evm.model.scaffold390.16244,evm.model.scaffold916.21697,evm.model.scaffold408.16681,evm.model.scaffold1259.23084,evm.model.scaffold16.1716,evm.model.scaffold170.10924,evm.model.scaffold170.10925,evm.model.scaffold755.20576,evm.model.scaffold170.10900,evm.model.scaffold189.11439,evm.model.scaffold170.10918,evm.model.scaffold685.20044,evm.model.scaffold416.16809,evm.mode…
Biological process	negative regulation of nitrogen compound metabolic process	GO:0051172	0.15722	724	4605	724	3.12076e-07	1.20848e-05	1.16566	evm.model.scaffold390.16238,evm.model.scaffold298.14284,evm.model.scaffold390.16244,evm.model.scaffold390.16245,evm.model.scaffold30.2952,evm.model.scaffold66.6173,evm.model.scaffold117.8843,evm.model.scaffold287.14123,evm.model.scaffold135.9765,evm.model.scaffold62.6033,evm.model.scaffold30.2986,evm.model.scaffold131.9607,evm.model.scaffold2531.24368,evm.model.scaffold512.18182,evm.model.scaffol…
Biological process	regulation of protein kinase activity	GO:0045859	0.179752	261	1452	261	3.19876e-07	1.23527e-05	1.33271	evm.model.scaffold1063.22357,evm.model.scaffold66.6173,evm.model.scaffold16.1708,evm.model.scaffold1259.23084,evm.model.scaffold390.16253,evm.model.scaffold152.10437,evm.model.scaffold865.21425,evm.model.scaffold408.16691,evm.model.scaffold120.9157,evm.model.scaffold113.8714,evm.model.scaffold963.21933,evm.model.scaffold170.10918,evm.model.scaffold298.14276,evm.model.scaffold457.17418,evm.model.s…
Biological process	lysosome localization	GO:0032418	0.259912	59	227	59	3.36788e-07	1.297e-05	1.92703	evm.model.scaffold408.16662,evm.model.scaffold1371.23418,evm.model.scaffold16.1708,evm.model.scaffold1977.24163,evm.model.scaffold170.10900,evm.model.scaffold40.3636,evm.model.scaffold12.1159,evm.model.scaffold16.1739,evm.model.scaffold1655.23898,evm.model.scaffold148.10356,evm.model.scaffold148.10355,evm.model.scaffold148.10357,evm.model.scaffold82.7099,evm.model.scaffold351.15266,evm.model.scaf…
Biological process	epithelial cell differentiation	GO:0030855	0.172897	333	1926	333	3.56571e-07	1.36943e-05	1.28189	evm.model.scaffold30.2952,evm.model.scaffold117.8843,evm.model.scaffold135.9765,evm.model.scaffold916.21697,evm.model.scaffold120.9114,evm.model.scaffold30.2986,evm.model.scaffold512.18181,evm.model.scaffold1018.22192,evm.model.scaffold512.18175,evm.model.scaffold408.16681,evm.model.scaffold408.16676,evm.model.scaffold414.16787,evm.model.scaffold414.16781,evm.model.scaffold170.10923,evm.model.sca…
Biological process	regulation of transferase activity	GO:0051338	0.172788	334	1933	334	3.63456e-07	1.39206e-05	1.28108	evm.model.scaffold1063.22357,evm.model.scaffold390.16244,evm.model.scaffold390.16245,evm.model.scaffold66.6173,evm.model.scaffold177.11088,evm.model.scaffold16.1708,evm.model.scaffold1259.23084,evm.model.scaffold390.16253,evm.model.scaffold963.21941,evm.model.scaffold152.10437,evm.model.scaffold60.5900,evm.model.scaffold3.312,evm.model.scaffold865.21425,evm.model.scaffold491.17920,evm.model.scaff…
Biological process	regulation of acute inflammatory response	GO:0002673	0.280702	48	171	48	3.6695e-07	1.40161e-05	2.08117	evm.model.scaffold66.6173,evm.model.scaffold120.9152,evm.model.scaffold390.16220,evm.model.scaffold40.3636,evm.model.scaffold88.7614,evm.model.scaffold40.3640,evm.model.scaffold111.8667,evm.model.scaffold351.15329,evm.model.scaffold124.9258,evm.model.scaffold1458.23587,evm.model.scaffold487.17893,evm.model.scaffold90.7688,evm.model.scaffold543.18524,evm.model.scaffold543.18522,evm.model.scaffold5…
Biological process	regulation of kinase activity	GO:0043549	0.175708	298	1696	298	3.72696e-07	1.41969e-05	1.30272	evm.model.scaffold1063.22357,evm.model.scaffold390.16244,evm.model.scaffold390.16245,evm.model.scaffold66.6173,evm.model.scaffold16.1708,evm.model.scaffold1259.23084,evm.model.scaffold390.16253,evm.model.scaffold152.10437,evm.model.scaffold865.21425,evm.model.scaffold408.16691,evm.model.scaffold120.9156,evm.model.scaffold120.9157,evm.model.scaffold113.8714,evm.model.scaffold963.21933,evm.model.sc…
Biological process	activation of GTPase activity	GO:0090630	0.257511	60	233	60	3.79035e-07	1.43992e-05	1.90923	evm.model.scaffold696.20159,evm.model.scaffold298.14284,evm.model.scaffold35.3341,evm.model.scaffold1259.23084,evm.model.scaffold865.21425,evm.model.scaffold120.9156,evm.model.scaffold170.10900,evm.model.scaffold16.1732,evm.model.scaffold150.10395,evm.model.scaffold373.15921,evm.model.scaffold62.5969,evm.model.scaffold464.17495,evm.model.scaffold351.15266,evm.model.scaffold71.6502,evm.model.scaff…
Biological process	integrin-mediated signaling pathway	GO:0007229	0.246377	68	276	68	3.93039e-07	1.48909e-05	1.82668	evm.model.scaffold696.20159,evm.model.scaffold2.105,evm.model.scaffold235.12902,evm.model.scaffold1620.23853,evm.model.scaffold120.9156,evm.model.scaffold916.21683,evm.model.scaffold40.3636,evm.model.scaffold40.3640,evm.model.scaffold351.15302,evm.model.scaffold1437.23546,evm.model.scaffold353.15367,evm.model.scaffold444.17210,evm.model.scaffold384.16145,evm.model.scaffold248.13201,evm.model.scaf…
Biological process	vacuolar localization	GO:1990849	0.258772	59	228	59	3.95464e-07	1.49423e-05	1.91858	evm.model.scaffold408.16662,evm.model.scaffold1371.23418,evm.model.scaffold16.1708,evm.model.scaffold1977.24163,evm.model.scaffold170.10900,evm.model.scaffold40.3636,evm.model.scaffold12.1159,evm.model.scaffold16.1739,evm.model.scaffold1655.23898,evm.model.scaffold148.10356,evm.model.scaffold148.10355,evm.model.scaffold148.10357,evm.model.scaffold82.7099,evm.model.scaffold351.15266,evm.model.scaf…
Biological process	negative regulation of gene expression	GO:0010629	0.163246	509	3118	509	4.17812e-07	1.57443e-05	1.21033	evm.model.scaffold35.3333,evm.model.scaffold62.6021,evm.model.scaffold1063.22357,evm.model.scaffold408.16662,evm.model.scaffold120.9121,evm.model.scaffold30.2952,evm.model.scaffold117.8843,evm.model.scaffold135.9765,evm.model.scaffold120.9114,evm.model.scaffold1371.23418,evm.model.scaffold408.16688,evm.model.scaffold66.6184,evm.model.scaffold177.11084,evm.model.scaffold2531.24368,evm.model.scaffo…
Biological process	regulation of GTPase activity	GO:0043087	0.197689	154	779	154	4.18474e-07	1.5727e-05	1.4657	evm.model.scaffold696.20159,evm.model.scaffold298.14284,evm.model.scaffold30.2957,evm.model.scaffold916.21697,evm.model.scaffold177.11084,evm.model.scaffold2531.24368,evm.model.scaffold1259.23089,evm.model.scaffold35.3341,evm.model.scaffold1259.23084,evm.model.scaffold189.11449,evm.model.scaffold755.20559,evm.model.scaffold170.10924,evm.model.scaffold865.21425,evm.model.scaffold60.5911,evm.model.…
Biological process	regulation of antigen receptor-mediated signaling pathway	GO:0050854	0.276836	49	177	49	4.39625e-07	1.64777e-05	2.05251	evm.model.scaffold16.1708,evm.model.scaffold436.17084,evm.model.scaffold48.4348,evm.model.scaffold88.7614,evm.model.scaffold42.3799,evm.model.scaffold21.2107,evm.model.scaffold75.6639,evm.model.scaffold68.6286,evm.model.scaffold1194.22848,evm.model.scaffold59.5794,evm.model.scaffold59.5793,evm.model.scaffold139.9875,evm.model.scaffold831.21172,evm.model.scaffold742.20469,evm.model.scaffold316.146…
Biological process	blood vessel morphogenesis	GO:0048514	0.173817	316	1818	316	4.49151e-07	1.67899e-05	1.28871	evm.model.scaffold390.16244,evm.model.scaffold390.16245,evm.model.scaffold30.2952,evm.model.scaffold66.6173,evm.model.scaffold117.8843,evm.model.scaffold135.9765,evm.model.scaffold916.21697,evm.model.scaffold30.2986,evm.model.scaffold66.6181,evm.model.scaffold29.2760,evm.model.scaffold2.105,evm.model.scaffold16.1719,evm.model.scaffold16.1716,evm.model.scaffold235.12910,evm.model.scaffold120.9156,…
Biological process	positive regulation of phosphorylation	GO:0042327	0.17319	323	1865	323	4.66429e-07	1.73894e-05	1.28406	evm.model.scaffold298.14284,evm.model.scaffold390.16244,evm.model.scaffold390.16245,evm.model.scaffold408.16662,evm.model.scaffold66.6173,evm.model.scaffold177.11088,evm.model.scaffold1018.22191,evm.model.scaffold1018.22192,evm.model.scaffold16.1708,evm.model.scaffold1259.23085,evm.model.scaffold1620.23852,evm.model.scaffold1620.23853,evm.model.scaffold865.21425,evm.model.scaffold60.5911,evm.mode…
Biological process	negative regulation of leukocyte differentiation	GO:1902106	0.244604	68	278	68	5.22196e-07	1.94168e-05	1.81354	evm.model.scaffold2.105,evm.model.scaffold120.9157,evm.model.scaffold88.7614,evm.model.scaffold1432.23535,evm.model.scaffold351.15303,evm.model.scaffold24.2403,evm.model.scaffold276.13909,evm.model.scaffold21.2107,evm.model.scaffold204.11838,evm.model.scaffold24.2356,evm.model.scaffold234.12710,evm.model.scaffold694.20110,evm.model.scaffold25.2507,evm.model.scaffold139.9875,evm.model.scaffold597.…
Biological process	regulation of actin cytoskeleton organization	GO:0032956	0.192785	171	887	171	5.26436e-07	1.95227e-05	1.42934	evm.model.scaffold390.16244,evm.model.scaffold30.2952,evm.model.scaffold117.8843,evm.model.scaffold916.21697,evm.model.scaffold408.16681,evm.model.scaffold1259.23084,evm.model.scaffold16.1716,evm.model.scaffold170.10924,evm.model.scaffold170.10925,evm.model.scaffold865.21425,evm.model.scaffold120.9156,evm.model.scaffold170.10900,evm.model.scaffold685.20044,evm.model.scaffold27.2677,evm.model.scaf…
Biological process	positive regulation of CD4-positive, alpha-beta T cell activation	GO:2000516	0.364865	27	74	27	5.28347e-07	1.95419e-05	2.70517	evm.model.scaffold408.16662,evm.model.scaffold384.16137,evm.model.scaffold351.15303,evm.model.scaffold78.6911,evm.model.scaffold80.7012,evm.model.scaffold367.15722,evm.model.scaffold7897.24780,evm.model.scaffold591.19123,evm.model.scaffold250.13258,evm.model.scaffold809.21010,evm.model.scaffold24.2437,evm.model.scaffold12.1335,evm.model.scaffold12.1340,evm.model.scaffold472.17660,evm.model.scaffo…
Biological process	lymphocyte costimulation	GO:0031294	0.318182	35	110	35	5.61407e-07	2.071e-05	2.35905	evm.model.scaffold66.6173,evm.model.scaffold1018.22191,evm.model.scaffold120.9156,evm.model.scaffold120.9151,evm.model.scaffold147.10191,evm.model.scaffold12.1172,evm.model.scaffold88.7577,evm.model.scaffold843.21294,evm.model.scaffold464.17495,evm.model.scaffold75.6639,evm.model.scaffold43.3904,evm.model.scaffold250.13258,evm.model.scaffold1668.23918,evm.model.scaffold688.20072,evm.model.scaffol…
Biological process	leukocyte mediated cytotoxicity	GO:0001909	0.246269	66	268	66	5.8886e-07	2.16657e-05	1.82588	evm.model.scaffold408.16662,evm.model.scaffold16.1706,evm.model.scaffold436.17084,evm.model.scaffold1977.24163,evm.model.scaffold120.9156,evm.model.scaffold57.5668,evm.model.scaffold88.7614,evm.model.scaffold351.15302,evm.model.scaffold248.13201,evm.model.scaffold420.16846,evm.model.scaffold12.1140,evm.model.scaffold75.6656,evm.model.scaffold464.17495,evm.model.scaffold351.15266,evm.model.scaffol…
Biological process	regulation of B cell proliferation	GO:0030888	0.268041	52	194	52	5.93934e-07	2.17952e-05	1.9873	evm.model.scaffold135.9765,evm.model.scaffold16.1708,evm.model.scaffold1620.23852,evm.model.scaffold1620.23853,evm.model.scaffold120.9156,evm.model.scaffold21.2096,evm.model.scaffold40.3636,evm.model.scaffold88.7614,evm.model.scaffold1432.23535,evm.model.scaffold351.15302,evm.model.scaffold97.8032,evm.model.scaffold42.3799,evm.model.scaffold24.2403,evm.model.scaffold464.17495,evm.model.scaffold78…
Biological process	regulation of toll-like receptor 7 signaling pathway	GO:0034155	0.6875	11	16	11	5.98183e-07	2.18938e-05	5.09724	evm.model.scaffold9457.24839,evm.model.scaffold368.15817,evm.model.scaffold368.15818,evm.model.scaffold368.15819,evm.model.scaffold368.15810,evm.model.scaffold368.15811,evm.model.scaffold368.15807,evm.model.scaffold368.15809,evm.model.scaffold368.15804,evm.model.scaffold368.15820,evm.model.scaffold36.3410,
Biological process	phagocytosis, engulfment	GO:0006911	0.251012	62	247	62	6.36517e-07	2.32362e-05	1.86104	evm.model.scaffold16.1708,evm.model.scaffold1620.23856,evm.model.scaffold1620.23852,evm.model.scaffold1620.23853,evm.model.scaffold120.9152,evm.model.scaffold170.10900,evm.model.scaffold685.20044,evm.model.scaffold88.7614,evm.model.scaffold384.16145,evm.model.scaffold248.13201,evm.model.scaffold24.2405,evm.model.scaffold24.2407,evm.model.scaffold62.5976,evm.model.scaffold75.6623,evm.model.scaffol…
Biological process	positive regulation of T-helper cell differentiation	GO:0045624	0.42	21	50	21	6.47665e-07	2.35817e-05	3.11395	evm.model.scaffold384.16137,evm.model.scaffold351.15303,evm.model.scaffold80.7012,evm.model.scaffold367.15722,evm.model.scaffold7897.24780,evm.model.scaffold250.13258,evm.model.scaffold809.21010,evm.model.scaffold24.2437,evm.model.scaffold12.1335,evm.model.scaffold12.1340,evm.model.scaffold472.17660,evm.model.scaffold5.488,evm.model.scaffold1392.23461,evm.model.scaffold623.19521,evm.model.scaffol…
Biological process	positive regulation of protein phosphorylation	GO:0001934	0.17503	293	1674	293	6.69861e-07	2.43267e-05	1.2977	evm.model.scaffold298.14284,evm.model.scaffold390.16244,evm.model.scaffold390.16245,evm.model.scaffold408.16662,evm.model.scaffold66.6173,evm.model.scaffold177.11088,evm.model.scaffold1018.22191,evm.model.scaffold1018.22192,evm.model.scaffold16.1708,evm.model.scaffold1259.23085,evm.model.scaffold1620.23852,evm.model.scaffold1620.23853,evm.model.scaffold865.21425,evm.model.scaffold60.5911,evm.mode…
Biological process	regulation of alpha-beta T cell proliferation	GO:0046640	0.36	27	75	27	7.20089e-07	2.60832e-05	2.6691	evm.model.scaffold408.16662,evm.model.scaffold147.10191,evm.model.scaffold2.140,evm.model.scaffold88.7577,evm.model.scaffold80.7012,evm.model.scaffold916.21701,evm.model.scaffold626.19580,evm.model.scaffold23.2256,evm.model.scaffold367.15722,evm.model.scaffold1015.22176,evm.model.scaffold103.8379,evm.model.scaffold250.13258,evm.model.scaffold301.14350,evm.model.scaffold69.6314,evm.model.scaffold2…
Biological process	B cell activation	GO:0042113	0.200288	139	694	139	7.24492e-07	2.61751e-05	1.48497	evm.model.scaffold390.16244,evm.model.scaffold30.2952,evm.model.scaffold117.8843,evm.model.scaffold135.9765,evm.model.scaffold16.1708,evm.model.scaffold1620.23856,evm.model.scaffold1620.23852,evm.model.scaffold1620.23853,evm.model.scaffold60.5911,evm.model.scaffold120.9156,evm.model.scaffold48.4348,evm.model.scaffold21.2096,evm.model.scaffold40.3636,evm.model.scaffold88.7614,evm.model.scaffold143…
Biological process	myoblast fusion	GO:0007520	0.274286	48	175	48	7.70519e-07	2.77664e-05	2.0336	evm.model.scaffold66.6173,evm.model.scaffold916.21697,evm.model.scaffold120.9156,evm.model.scaffold120.9151,evm.model.scaffold408.16694,evm.model.scaffold21.2096,evm.model.scaffold40.3640,evm.model.scaffold111.8667,evm.model.scaffold539.18493,evm.model.scaffold539.18492,evm.model.scaffold399.16400,evm.model.scaffold21.2106,evm.model.scaffold464.17495,evm.model.scaffold75.6623,evm.model.scaffold78…
Biological process	lymphocyte migration	GO:0072676	0.255507	58	227	58	7.76457e-07	2.79087e-05	1.89437	evm.model.scaffold408.16662,evm.model.scaffold66.6173,evm.model.scaffold916.21697,evm.model.scaffold120.9151,evm.model.scaffold147.10191,evm.model.scaffold298.14276,evm.model.scaffold575.18985,evm.model.scaffold40.3640,evm.model.scaffold111.8667,evm.model.scaffold382.16074,evm.model.scaffold382.16069,evm.model.scaffold248.13201,evm.model.scaffold21.2106,evm.model.scaffold487.17887,evm.model.scaff…
Biological process	interleukin-2 production	GO:0032623	0.276471	47	170	47	7.80614e-07	2.79863e-05	2.0498	evm.model.scaffold512.18181,evm.model.scaffold408.16691,evm.model.scaffold97.8041,evm.model.scaffold29.2790,evm.model.scaffold1178.22817,evm.model.scaffold1178.22819,evm.model.scaffold1341.23329,evm.model.scaffold62.5982,evm.model.scaffold139.9878,evm.model.scaffold117.8955,evm.model.scaffold69.6333,evm.model.scaffold367.15722,evm.model.scaffold76.6738,evm.model.scaffold792.20859,evm.model.scaffo…
Biological process	tolerance induction	GO:0002507	0.366197	26	71	26	7.86889e-07	2.81393e-05	2.71504	evm.model.scaffold408.16662,evm.model.scaffold120.9152,evm.model.scaffold1178.22817,evm.model.scaffold25.2507,evm.model.scaffold1015.22176,evm.model.scaffold250.13258,evm.model.scaffold12.1340,evm.model.scaffold9457.24839,evm.model.scaffold227.12508,evm.model.scaffold227.12509,evm.model.scaffold1094.22487,evm.model.scaffold1253.23071,evm.model.scaffold1253.23072,evm.model.scaffold617.19437,evm.mo…
Biological process	positive regulation of neutrophil migration	GO:1902624	0.333333	31	93	31	7.90749e-07	2.82054e-05	2.47139	evm.model.scaffold170.10900,evm.model.scaffold40.3640,evm.model.scaffold111.8667,evm.model.scaffold88.7575,evm.model.scaffold234.12731,evm.model.scaffold234.12732,evm.model.scaffold62.5978,evm.model.scaffold62.5977,evm.model.scaffold21.2106,evm.model.scaffold78.6911,evm.model.scaffold210.11984,evm.model.scaffold324.14782,evm.model.scaffold21.2150,evm.model.scaffold32.3145,evm.model.scaffold367.15…
Biological process	negative regulation of hemopoiesis	GO:1903707	0.241993	68	281	68	7.92841e-07	2.82082e-05	1.79417	evm.model.scaffold2.105,evm.model.scaffold120.9157,evm.model.scaffold88.7614,evm.model.scaffold1432.23535,evm.model.scaffold351.15303,evm.model.scaffold24.2403,evm.model.scaffold276.13909,evm.model.scaffold21.2107,evm.model.scaffold204.11838,evm.model.scaffold24.2356,evm.model.scaffold234.12710,evm.model.scaffold694.20110,evm.model.scaffold25.2507,evm.model.scaffold139.9875,evm.model.scaffold597.…
Biological process	positive regulation of protein modification process	GO:0031401	0.168773	374	2216	374	7.96648e-07	2.82719e-05	1.25131	evm.model.scaffold298.14284,evm.model.scaffold62.6021,evm.model.scaffold390.16244,evm.model.scaffold390.16245,evm.model.scaffold408.16662,evm.model.scaffold66.6173,evm.model.scaffold177.11088,evm.model.scaffold1018.22191,evm.model.scaffold1018.22192,evm.model.scaffold66.6181,evm.model.scaffold16.1708,evm.model.scaffold1259.23085,evm.model.scaffold170.10925,evm.model.scaffold60.5900,evm.model.scaf…
Biological process	negative regulation of immune effector process	GO:0002698	0.239726	70	292	70	7.96771e-07	2.82049e-05	1.77737	evm.model.scaffold408.16662,evm.model.scaffold1371.23418,evm.model.scaffold16.1708,evm.model.scaffold2.105,evm.model.scaffold1977.24163,evm.model.scaffold88.7614,evm.model.scaffold42.3799,evm.model.scaffold2.140,evm.model.scaffold24.2403,evm.model.scaffold276.13909,evm.model.scaffold204.11838,evm.model.scaffold1341.23329,evm.model.scaffold234.12710,evm.model.scaffold59.5794,evm.model.scaffold59.5…
Biological process	positive regulation of lymphocyte apoptotic process	GO:0070230	0.5	16	32	16	8.06181e-07	2.84661e-05	3.70708	evm.model.scaffold408.16662,evm.model.scaffold40.3640,evm.model.scaffold351.15303,evm.model.scaffold111.8667,evm.model.scaffold595.19179,evm.model.scaffold42.3799,evm.model.scaffold42.3800,evm.model.scaffold472.17660,evm.model.scaffold227.12508,evm.model.scaffold227.12509,evm.model.scaffold1253.23071,evm.model.scaffold1253.23072,evm.model.scaffold625.19536,evm.model.scaffold350.15198,evm.model.sc…
Biological process	kinetochore organization	GO:0051383	0.5	16	32	16	8.06181e-07	2.84661e-05	3.70708	evm.model.scaffold29.2763,evm.model.scaffold45.4039,evm.model.scaffold113.8714,evm.model.scaffold766.20667,evm.model.scaffold37.3456,evm.model.scaffold641.19732,evm.model.scaffold423.16903,evm.model.scaffold103.8343,evm.model.scaffold252.13310,evm.model.scaffold944.21845,evm.model.scaffold46.4079,evm.model.scaffold151.10418,evm.model.scaffold186.11390,evm.model.scaffold203.11814,evm.model.scaffol…
Biological process	response to hormone	GO:0009725	0.163439	481	2943	481	8.33337e-07	2.92775e-05	1.21176	evm.model.scaffold390.16244,evm.model.scaffold390.16245,evm.model.scaffold66.6173,evm.model.scaffold916.21697,evm.model.scaffold120.9114,evm.model.scaffold916.21694,evm.model.scaffold390.16232,evm.model.scaffold30.2986,evm.model.scaffold512.18181,evm.model.scaffold408.16681,evm.model.scaffold139.9890,evm.model.scaffold2.105,evm.model.scaffold584.19049,evm.model.scaffold436.17086,evm.model.scaffol…
Biological process	antigen receptor-mediated signaling pathway	GO:0050851	0.207381	118	569	118	8.36601e-07	2.93187e-05	1.53756	evm.model.scaffold66.6184,evm.model.scaffold177.11088,evm.model.scaffold16.1708,evm.model.scaffold436.17084,evm.model.scaffold414.16787,evm.model.scaffold438.17103,evm.model.scaffold1620.23856,evm.model.scaffold1620.23852,evm.model.scaffold1620.23853,evm.model.scaffold408.16691,evm.model.scaffold120.9156,evm.model.scaffold48.4348,evm.model.scaffold21.2096,evm.model.scaffold2.153,evm.model.scaffol…
Biological process	cellular response to mechanical stimulus	GO:0071260	0.259434	55	212	55	8.84662e-07	3.09257e-05	1.92349	evm.model.scaffold916.21697,evm.model.scaffold390.16232,evm.model.scaffold1371.23418,evm.model.scaffold29.2760,evm.model.scaffold16.1719,evm.model.scaffold45.4033,evm.model.scaffold170.10923,evm.model.scaffold120.9151,evm.model.scaffold147.10191,evm.model.scaffold1432.23535,evm.model.scaffold351.15303,evm.model.scaffold75.6618,evm.model.scaffold399.16408,evm.model.scaffold363.15631,evm.model.scaf…
Biological process	regulation of cell-matrix adhesion	GO:0001952	0.236842	72	304	72	9.05949e-07	3.1591e-05	1.75599	evm.model.scaffold390.16244,evm.model.scaffold1259.23084,evm.model.scaffold170.10925,evm.model.scaffold685.20044,evm.model.scaffold2.169,evm.model.scaffold2.170,evm.model.scaffold40.3640,evm.model.scaffold169.10858,evm.model.scaffold1437.23546,evm.model.scaffold353.15367,evm.model.scaffold115.8765,evm.model.scaffold384.16145,evm.model.scaffold7.834,evm.model.scaffold457.17402,evm.model.scaffold24…
Biological process	plasma membrane invagination	GO:0099024	0.241135	68	282	68	9.0919e-07	3.16254e-05	1.78781	evm.model.scaffold16.1708,evm.model.scaffold1620.23856,evm.model.scaffold1620.23852,evm.model.scaffold1620.23853,evm.model.scaffold120.9152,evm.model.scaffold170.10900,evm.model.scaffold685.20044,evm.model.scaffold88.7614,evm.model.scaffold384.16145,evm.model.scaffold248.13201,evm.model.scaffold24.2405,evm.model.scaffold24.2407,evm.model.scaffold62.5976,evm.model.scaffold75.6623,evm.model.scaffol…
Biological process	cortical actin cytoskeleton organization	GO:0030866	0.272727	48	176	48	9.22533e-07	3.20101e-05	2.02204	evm.model.scaffold414.16787,evm.model.scaffold1259.23084,evm.model.scaffold16.1716,evm.model.scaffold865.21425,evm.model.scaffold162.10703,evm.model.scaffold685.20044,evm.model.scaffold575.18987,evm.model.scaffold353.15363,evm.model.scaffold18.1810,evm.model.scaffold148.10326,evm.model.scaffold78.6911,evm.model.scaffold43.3910,evm.model.scaffold78.6908,evm.model.scaffold59.5844,evm.model.scaffold…
Biological process	positive regulation of alpha-beta T cell activation	GO:0046635	0.29078	41	141	41	9.33519e-07	3.23113e-05	2.15589	evm.model.scaffold408.16662,evm.model.scaffold384.16137,evm.model.scaffold351.15303,evm.model.scaffold78.6911,evm.model.scaffold80.7012,evm.model.scaffold916.21701,evm.model.scaffold367.15722,evm.model.scaffold80.7030,evm.model.scaffold103.8379,evm.model.scaffold7897.24780,evm.model.scaffold591.19123,evm.model.scaffold250.13258,evm.model.scaffold809.21010,evm.model.scaffold770.20694,evm.model.sca…
Biological process	positive regulation of T cell apoptotic process	GO:0070234	0.517241	15	29	15	1.02139e-06	3.52656e-05	3.83491	evm.model.scaffold408.16662,evm.model.scaffold40.3640,evm.model.scaffold351.15303,evm.model.scaffold111.8667,evm.model.scaffold42.3799,evm.model.scaffold42.3800,evm.model.scaffold472.17660,evm.model.scaffold227.12508,evm.model.scaffold227.12509,evm.model.scaffold1253.23071,evm.model.scaffold1253.23072,evm.model.scaffold625.19536,evm.model.scaffold350.15198,evm.model.scaffold350.15199,evm.model.sc…
Biological process	regeneration	GO:0031099	0.189507	177	934	177	1.04956e-06	3.61492e-05	1.40504	evm.model.scaffold30.2952,evm.model.scaffold117.8843,evm.model.scaffold916.21697,evm.model.scaffold120.9114,evm.model.scaffold30.2986,evm.model.scaffold408.16681,evm.model.scaffold29.2760,evm.model.scaffold584.19049,evm.model.scaffold1494.23658,evm.model.scaffold16.1719,evm.model.scaffold1620.23852,evm.model.scaffold53352.25109,evm.model.scaffold45.4050,evm.model.scaffold963.21933,evm.model.scaff…
Biological process	cortical cytoskeleton organization	GO:0030865	0.253275	58	229	58	1.05663e-06	3.63034e-05	1.87782	evm.model.scaffold414.16787,evm.model.scaffold1259.23084,evm.model.scaffold16.1716,evm.model.scaffold865.21425,evm.model.scaffold170.10900,evm.model.scaffold162.10703,evm.model.scaffold685.20044,evm.model.scaffold575.18987,evm.model.scaffold12.1169,evm.model.scaffold353.15363,evm.model.scaffold18.1810,evm.model.scaffold18.1842,evm.model.scaffold148.10326,evm.model.scaffold78.6911,evm.model.scaffo…
Biological process	membrane fusion	GO:0061025	0.208029	114	548	114	1.09122e-06	3.74004e-05	1.54236	evm.model.scaffold390.16245,evm.model.scaffold1776.24029,evm.model.scaffold135.9736,evm.model.scaffold120.9156,evm.model.scaffold147.10191,evm.model.scaffold170.10905,evm.model.scaffold963.21932,evm.model.scaffold170.10916,evm.model.scaffold40.3640,evm.model.scaffold293.14206,evm.model.scaffold262.13557,evm.model.scaffold111.8667,evm.model.scaffold97.8035,evm.model.scaffold16.1739,evm.model.scaff…
Biological process	positive regulation of interferon-gamma production	GO:0032729	0.262626	52	198	52	1.16691e-06	3.98968e-05	1.94715	evm.model.scaffold408.16662,evm.model.scaffold436.17084,evm.model.scaffold1977.24163,evm.model.scaffold40.3636,evm.model.scaffold1432.23535,evm.model.scaffold351.15303,evm.model.scaffold539.18494,evm.model.scaffold420.16846,evm.model.scaffold62.5978,evm.model.scaffold62.5977,evm.model.scaffold351.15266,evm.model.scaffold62.5982,evm.model.scaffold90.7688,evm.model.scaffold80.7012,evm.model.scaffol…
Biological process	cytokine-mediated signaling pathway	GO:0019221	0.17732	258	1455	258	1.17103e-06	3.99405e-05	1.31468	evm.model.scaffold298.14284,evm.model.scaffold390.16244,evm.model.scaffold66.6173,evm.model.scaffold120.9114,evm.model.scaffold1371.23418,evm.model.scaffold66.6184,evm.model.scaffold512.18175,evm.model.scaffold16.1708,evm.model.scaffold436.17086,evm.model.scaffold414.16787,evm.model.scaffold160.10647,evm.model.scaffold147.10188,evm.model.scaffold60.5911,evm.model.scaffold408.16691,evm.model.scaff…
Biological process	regulation of B cell activation	GO:0050864	0.22792	80	351	80	1.195e-06	4.06591e-05	1.68984	evm.model.scaffold135.9765,evm.model.scaffold16.1708,evm.model.scaffold1620.23856,evm.model.scaffold1620.23852,evm.model.scaffold1620.23853,evm.model.scaffold120.9156,evm.model.scaffold21.2096,evm.model.scaffold40.3636,evm.model.scaffold88.7614,evm.model.scaffold1432.23535,evm.model.scaffold351.15302,evm.model.scaffold97.8032,evm.model.scaffold42.3799,evm.model.scaffold24.2403,evm.model.scaffold6…
Biological process	negative regulation of immune response	GO:0050777	0.206774	116	561	116	1.20463e-06	4.08874e-05	1.53305	evm.model.scaffold408.16662,evm.model.scaffold1371.23418,evm.model.scaffold16.1708,evm.model.scaffold2.105,evm.model.scaffold1977.24163,evm.model.scaffold147.10188,evm.model.scaffold147.10191,evm.model.scaffold88.7614,evm.model.scaffold353.15363,evm.model.scaffold351.15329,evm.model.scaffold2.140,evm.model.scaffold24.2405,evm.model.scaffold24.2403,evm.model.scaffold24.2407,evm.model.scaffold1201.…
Biological process	negative regulation of protein metabolic process	GO:0051248	0.167773	379	2259	379	1.22521e-06	4.14855e-05	1.2439	evm.model.scaffold390.16244,evm.model.scaffold390.16245,evm.model.scaffold131.9607,evm.model.scaffold2531.24368,evm.model.scaffold1018.22191,evm.model.scaffold1018.22192,evm.model.scaffold16.1708,evm.model.scaffold1259.23089,evm.model.scaffold139.9891,evm.model.scaffold29.2760,evm.model.scaffold584.19049,evm.model.scaffold16.1719,evm.model.scaffold414.16787,evm.model.scaffold1259.23084,evm.model.…
Biological process	cytokine production involved in inflammatory response	GO:0002534	0.311927	34	109	34	1.35168e-06	4.56574e-05	2.31267	evm.model.scaffold1018.22191,evm.model.scaffold1018.22192,evm.model.scaffold755.20559,evm.model.scaffold62.5977,evm.model.scaffold324.14782,evm.model.scaffold5885.24693,evm.model.scaffold367.15737,evm.model.scaffold1561.23767,evm.model.scaffold792.20859,evm.model.scaffold42.3829,evm.model.scaffold42.3828,evm.model.scaffold7897.24780,evm.model.scaffold54.5524,evm.model.scaffold6.690,evm.model.scaf…
Biological process	negative regulation of cell-matrix adhesion	GO:0001953	0.337209	29	86	29	1.35653e-06	4.5711e-05	2.50012	evm.model.scaffold1259.23084,evm.model.scaffold170.10925,evm.model.scaffold40.3640,evm.model.scaffold24.2403,evm.model.scaffold62.5976,evm.model.scaffold204.11838,evm.model.scaffold148.10300,evm.model.scaffold694.20110,evm.model.scaffold47.4138,evm.model.scaffold682.20024,evm.model.scaffold831.21172,evm.model.scaffold42.3800,evm.model.scaffold408.16708,evm.model.scaffold12.1262,evm.model.scaffold…
Biological process	production of molecular mediator involved in inflammatory response	GO:0002532	0.254545	56	220	56	1.35784e-06	4.56457e-05	1.88724	evm.model.scaffold4584.24619,evm.model.scaffold1018.22191,evm.model.scaffold1018.22192,evm.model.scaffold16.1708,evm.model.scaffold755.20559,evm.model.scaffold40.3636,evm.model.scaffold124.9258,evm.model.scaffold62.5977,evm.model.scaffold3138.24460,evm.model.scaffold324.14782,evm.model.scaffold21.2150,evm.model.scaffold5885.24693,evm.model.scaffold367.15737,evm.model.scaffold1561.23767,evm.model.…
Biological process	negative regulation of locomotion	GO:0040013	0.195509	148	757	148	1.3662e-06	4.58168e-05	1.44953	evm.model.scaffold135.9765,evm.model.scaffold177.11084,evm.model.scaffold16.1708,evm.model.scaffold1259.23084,evm.model.scaffold755.20559,evm.model.scaffold170.10924,evm.model.scaffold170.10925,evm.model.scaffold60.5900,evm.model.scaffold1620.23853,evm.model.scaffold60.5911,evm.model.scaffold170.10918,evm.model.scaffold575.18985,evm.model.scaffold2.170,evm.model.scaffold40.3640,evm.model.scaffold…
Biological process	negative regulation of cell-substrate adhesion	GO:0010812	0.27381	46	168	46	1.36733e-06	4.57452e-05	2.03007	evm.model.scaffold1259.23084,evm.model.scaffold170.10925,evm.model.scaffold40.3640,evm.model.scaffold382.16099,evm.model.scaffold24.2403,evm.model.scaffold150.10395,evm.model.scaffold12.1228,evm.model.scaffold62.5976,evm.model.scaffold204.11838,evm.model.scaffold148.10300,evm.model.scaffold694.20110,evm.model.scaffold47.4138,evm.model.scaffold682.20024,evm.model.scaffold831.21172,evm.model.scaffo…
Biological process	positive regulation of type 2 immune response	GO:0002830	0.484848	16	33	16	1.36895e-06	4.56904e-05	3.59474	evm.model.scaffold80.7012,evm.model.scaffold7897.24780,evm.model.scaffold250.13258,evm.model.scaffold809.21010,evm.model.scaffold24.2437,evm.model.scaffold12.1335,evm.model.scaffold1392.23461,evm.model.scaffold1253.23071,evm.model.scaffold1253.23072,evm.model.scaffold131.9587,evm.model.scaffold157.10572,evm.model.scaffold330.14930,evm.model.scaffold368.15806,evm.model.scaffold368.15808,evm.model.…
Biological process	heterotypic cell-cell adhesion	GO:0034113	0.276074	45	163	45	1.38646e-06	4.61647e-05	2.04685	evm.model.scaffold916.21697,evm.model.scaffold117.8888,evm.model.scaffold408.16694,evm.model.scaffold12.1169,evm.model.scaffold539.18494,evm.model.scaffold248.13201,evm.model.scaffold148.10355,evm.model.scaffold24.2405,evm.model.scaffold24.2407,evm.model.scaffold487.17887,evm.model.scaffold75.6639,evm.model.scaffold78.6910,evm.model.scaffold174.11016,evm.model.scaffold23.2256,evm.model.scaffold11…
Biological process	granulocyte chemotaxis	GO:0071621	0.226257	81	358	81	1.39829e-06	4.64484e-05	1.67751	evm.model.scaffold916.21697,evm.model.scaffold177.11088,evm.model.scaffold16.1706,evm.model.scaffold2.100,evm.model.scaffold408.16691,evm.model.scaffold120.9156,evm.model.scaffold170.10900,evm.model.scaffold170.10918,evm.model.scaffold29.2790,evm.model.scaffold1655.23898,evm.model.scaffold457.17402,evm.model.scaffold248.13201,evm.model.scaffold148.10356,evm.model.scaffold148.10355,evm.model.scaff…
Biological process	negative regulation of Arp2/3 complex-mediated actin nucleation	GO:0034316	0.565217	13	23	13	1.44544e-06	4.79013e-05	4.19061	evm.model.scaffold408.16681,evm.model.scaffold1259.23084,evm.model.scaffold2.170,evm.model.scaffold408.16708,evm.model.scaffold6.672,evm.model.scaffold88.7442,evm.model.scaffold275.13879,evm.model.scaffold265.13641,evm.model.scaffold121.9169,evm.model.scaffold3.212,evm.model.scaffold269.13714,evm.model.scaffold248.13138,evm.model.scaffold248.13131,
Biological process	immune response-inhibiting signal transduction	GO:0002765	0.565217	13	23	13	1.44544e-06	4.79013e-05	4.19061	evm.model.scaffold95.7916,evm.model.scaffold792.20864,evm.model.scaffold424.16914,evm.model.scaffold9457.24839,evm.model.scaffold163.10716,evm.model.scaffold368.15817,evm.model.scaffold368.15819,evm.model.scaffold321.14727,evm.model.scaffold368.15810,evm.model.scaffold368.15811,evm.model.scaffold368.15807,evm.model.scaffold368.15820,evm.model.scaffold396.16366,
Biological process	immunoglobulin production	GO:0002377	0.229167	77	336	77	1.50868e-06	4.97616e-05	1.69908	evm.model.scaffold1371.23418,evm.model.scaffold414.16788,evm.model.scaffold1620.23852,evm.model.scaffold1620.23853,evm.model.scaffold408.16691,evm.model.scaffold678.19981,evm.model.scaffold40.3636,evm.model.scaffold88.7614,evm.model.scaffold1432.23535,evm.model.scaffold1437.23546,evm.model.scaffold29.2776,evm.model.scaffold42.3799,evm.model.scaffold571.18872,evm.model.scaffold29.2790,evm.model.sc…
Biological process	ion transport	GO:0006811	0.160944	525	3262	525	1.5884e-06	5.2268e-05	1.19327	evm.model.scaffold35.3333,evm.model.scaffold298.14284,evm.model.scaffold4584.24619,evm.model.scaffold66.6173,evm.model.scaffold916.21697,evm.model.scaffold390.16232,evm.model.scaffold120.9110,evm.model.scaffold30.2986,evm.model.scaffold177.11084,evm.model.scaffold2531.24368,evm.model.scaffold512.18181,evm.model.scaffold600.19221,evm.model.scaffold35.3355,evm.model.scaffold35.3354,evm.model.scaffo…
Biological process	regulation of T cell mediated immunity	GO:0002709	0.270115	47	174	47	1.60236e-06	5.26039e-05	2.00268	evm.model.scaffold408.16691,evm.model.scaffold147.10192,evm.model.scaffold88.7614,evm.model.scaffold29.2790,evm.model.scaffold2.140,evm.model.scaffold420.16846,evm.model.scaffold62.5978,evm.model.scaffold62.5977,evm.model.scaffold62.5982,evm.model.scaffold80.7012,evm.model.scaffold234.12793,evm.model.scaffold655.19800,evm.model.scaffold367.15738,evm.model.scaffold444.17189,evm.model.scaffold103.8…
Biological process	positive regulation of CD4-positive, alpha-beta T cell differentiation	GO:0043372	0.362319	25	69	25	1.60358e-06	5.25209e-05	2.68629	evm.model.scaffold408.16662,evm.model.scaffold384.16137,evm.model.scaffold351.15303,evm.model.scaffold78.6911,evm.model.scaffold80.7012,evm.model.scaffold367.15722,evm.model.scaffold7897.24780,evm.model.scaffold591.19123,evm.model.scaffold250.13258,evm.model.scaffold809.21010,evm.model.scaffold24.2437,evm.model.scaffold12.1335,evm.model.scaffold12.1340,evm.model.scaffold472.17660,evm.model.scaffo…
Biological process	regulation of T-helper 2 cell differentiation	GO:0045628	0.459459	17	37	17	1.65896e-06	5.42081e-05	3.40651	evm.model.scaffold24.2403,evm.model.scaffold276.13909,evm.model.scaffold204.11838,evm.model.scaffold80.7012,evm.model.scaffold367.15722,evm.model.scaffold7897.24780,evm.model.scaffold250.13258,evm.model.scaffold809.21010,evm.model.scaffold24.2437,evm.model.scaffold12.1335,evm.model.scaffold1392.23461,evm.model.scaffold623.19521,evm.model.scaffold475.17704,evm.model.scaffold368.15806,evm.model.sca…
Biological process	Fc-gamma receptor signaling pathway	GO:0038094	0.27439	45	164	45	1.66413e-06	5.42506e-05	2.03437	evm.model.scaffold390.16244,evm.model.scaffold1620.23856,evm.model.scaffold120.9156,evm.model.scaffold88.7614,evm.model.scaffold12.1172,evm.model.scaffold667.19884,evm.model.scaffold843.21294,evm.model.scaffold464.17495,evm.model.scaffold75.6639,evm.model.scaffold78.6911,evm.model.scaffold678.19995,evm.model.scaffold1194.22848,evm.model.scaffold48.4300,evm.model.scaffold83.7136,evm.model.scaffold…
Biological process	T cell migration	GO:0072678	0.284722	41	144	41	1.70054e-06	5.53088e-05	2.11098	evm.model.scaffold408.16662,evm.model.scaffold66.6173,evm.model.scaffold916.21697,evm.model.scaffold120.9151,evm.model.scaffold147.10191,evm.model.scaffold575.18985,evm.model.scaffold40.3640,evm.model.scaffold111.8667,evm.model.scaffold382.16074,evm.model.scaffold382.16069,evm.model.scaffold248.13201,evm.model.scaffold21.2106,evm.model.scaffold487.17887,evm.model.scaffold80.6989,evm.model.scaffol…
Biological process	cellular response to endogenous stimulus	GO:0071495	0.158906	587	3694	587	1.71141e-06	5.55337e-05	1.17816	evm.model.scaffold30.2952,evm.model.scaffold117.8843,evm.model.scaffold916.21697,evm.model.scaffold120.9114,evm.model.scaffold916.21694,evm.model.scaffold390.16232,evm.model.scaffold30.2986,evm.model.scaffold177.11088,evm.model.scaffold177.11084,evm.model.scaffold512.18181,evm.model.scaffold600.19221,evm.model.scaffold16.1708,evm.model.scaffold29.2760,evm.model.scaffold2.105,evm.model.scaffold436…
Biological process	regulation of cell-substrate adhesion	GO:0010810	0.202995	122	601	122	1.71613e-06	5.55583e-05	1.50504	evm.model.scaffold390.16244,evm.model.scaffold1259.23084,evm.model.scaffold189.11449,evm.model.scaffold170.10925,evm.model.scaffold170.10900,evm.model.scaffold755.20564,evm.model.scaffold685.20044,evm.model.scaffold2.169,evm.model.scaffold2.170,evm.model.scaffold40.3640,evm.model.scaffold169.10858,evm.model.scaffold1437.23546,evm.model.scaffold353.15367,evm.model.scaffold115.8765,evm.model.scaffo…
Biological process	regulation of type I interferon production	GO:0032479	0.234899	70	298	70	1.75219e-06	5.65949e-05	1.74158	evm.model.scaffold1063.22357,evm.model.scaffold120.9114,evm.model.scaffold414.16787,evm.model.scaffold408.16694,evm.model.scaffold1086.22447,evm.model.scaffold1425.23519,evm.model.scaffold1432.23535,evm.model.scaffold351.15303,evm.model.scaffold673.19936,evm.model.scaffold29.2790,evm.model.scaffold1201.22886,evm.model.scaffold234.12733,evm.model.scaffold324.14782,evm.model.scaffold234.12799,evm.m…
Biological process	actin filament polymerization	GO:0030041	0.219212	89	406	89	1.77776e-06	5.72889e-05	1.62527	evm.model.scaffold16.1716,evm.model.scaffold170.10900,evm.model.scaffold685.20044,evm.model.scaffold12.1172,evm.model.scaffold353.15363,evm.model.scaffold382.16075,evm.model.scaffold311.14510,evm.model.scaffold382.16069,evm.model.scaffold2.135,evm.model.scaffold420.16846,evm.model.scaffold382.16099,evm.model.scaffold24.2405,evm.model.scaffold24.2407,evm.model.scaffold37.3474,evm.model.scaffold843…
Biological process	response to peptidoglycan	GO:0032494	0.439024	18	41	18	1.87059e-06	6.0142e-05	3.255	evm.model.scaffold234.12731,evm.model.scaffold234.12732,evm.model.scaffold324.14782,evm.model.scaffold234.12799,evm.model.scaffold367.15736,evm.model.scaffold1561.23767,evm.model.scaffold190.11478,evm.model.scaffold7897.24780,evm.model.scaffold809.21010,evm.model.scaffold24.2437,evm.model.scaffold1392.23461,evm.model.scaffold144.10082,evm.model.scaffold492.17934,evm.model.scaffold131.9587,evm.mod…
Biological process	positive regulation of interleukin-4 production	GO:0032753	0.377049	23	61	23	1.87147e-06	6.00327e-05	2.7955	evm.model.scaffold408.16662,evm.model.scaffold21.2110,evm.model.scaffold367.15722,evm.model.scaffold103.8379,evm.model.scaffold190.11478,evm.model.scaffold7897.24780,evm.model.scaffold275.13869,evm.model.scaffold250.13258,evm.model.scaffold809.21010,evm.model.scaffold24.2437,evm.model.scaffold12.1335,evm.model.scaffold1392.23461,evm.model.scaffold163.10716,evm.model.scaffold681.20015,evm.model.sc…
Biological process	positive regulation of alpha-beta T cell differentiation	GO:0046638	0.316832	32	101	32	1.87399e-06	5.99762e-05	2.34904	evm.model.scaffold408.16662,evm.model.scaffold384.16137,evm.model.scaffold351.15303,evm.model.scaffold78.6911,evm.model.scaffold80.7012,evm.model.scaffold367.15722,evm.model.scaffold80.7030,evm.model.scaffold103.8379,evm.model.scaffold7897.24780,evm.model.scaffold591.19123,evm.model.scaffold250.13258,evm.model.scaffold809.21010,evm.model.scaffold770.20694,evm.model.scaffold12.1320,evm.model.scaff…
Biological process	positive regulation of mononuclear cell proliferation	GO:0032946	0.225352	80	355	80	1.91143e-06	6.10351e-05	1.6708	evm.model.scaffold408.16662,evm.model.scaffold4584.24619,evm.model.scaffold1018.22191,evm.model.scaffold1018.22192,evm.model.scaffold1620.23852,evm.model.scaffold1620.23853,evm.model.scaffold408.16691,evm.model.scaffold120.9156,evm.model.scaffold21.2096,evm.model.scaffold1432.23535,evm.model.scaffold97.8041,evm.model.scaffold457.17402,evm.model.scaffold248.13201,evm.model.scaffold24.2403,evm.mode…
Biological process	regulation of cytokine production involved in immune response	GO:0002718	0.253456	55	217	55	1.93807e-06	6.17452e-05	1.87917	evm.model.scaffold390.16244,evm.model.scaffold436.17084,evm.model.scaffold117.8887,evm.model.scaffold408.16691,evm.model.scaffold147.10191,evm.model.scaffold147.10192,evm.model.scaffold1425.23519,evm.model.scaffold40.3636,evm.model.scaffold1432.23535,evm.model.scaffold351.15329,evm.model.scaffold29.2790,evm.model.scaffold2.140,evm.model.scaffold24.2403,evm.model.scaffold88.7575,evm.model.scaffold…
Biological process	cellular response to nitrogen compound	GO:1901699	0.168945	346	2048	346	2.00633e-06	6.37748e-05	1.25259	evm.model.scaffold916.21697,evm.model.scaffold120.9114,evm.model.scaffold916.21694,evm.model.scaffold390.16232,evm.model.scaffold30.2986,evm.model.scaffold177.11088,evm.model.scaffold177.11084,evm.model.scaffold16.1708,evm.model.scaffold436.17086,evm.model.scaffold390.16253,evm.model.scaffold139.9887,evm.model.scaffold139.9886,evm.model.scaffold45.4033,evm.model.scaffold170.10923,evm.model.scaffo…
Biological process	negative regulation of leukocyte apoptotic process	GO:2000107	0.311321	33	106	33	2.01733e-06	6.39795e-05	2.30818	evm.model.scaffold117.8871,evm.model.scaffold97.8041,evm.model.scaffold24.2403,evm.model.scaffold204.11838,evm.model.scaffold23.2256,evm.model.scaffold1757.24017,evm.model.scaffold424.16927,evm.model.scaffold12.1340,evm.model.scaffold69.6314,evm.model.scaffold2080.24220,evm.model.scaffold835.21200,evm.model.scaffold759.20592,evm.model.scaffold129.9480,evm.model.scaffold196.11674,evm.model.scaffol…
Biological process	protein kinase B signaling	GO:0043491	0.207619	109	525	109	2.05831e-06	6.49851e-05	1.53932	evm.model.scaffold390.16244,evm.model.scaffold66.6173,evm.model.scaffold2.105,evm.model.scaffold189.11449,evm.model.scaffold120.9156,evm.model.scaffold170.10900,evm.model.scaffold390.16220,evm.model.scaffold53.5510,evm.model.scaffold40.3640,evm.model.scaffold397.16380,evm.model.scaffold1265.23120,evm.model.scaffold12.1172,evm.model.scaffold111.8667,evm.model.scaffold97.8035,evm.model.scaffold16.1…
Biological process	positive regulation of GTPase activity	GO:0043547	0.204188	117	573	117	2.07232e-06	6.52805e-05	1.51389	evm.model.scaffold696.20159,evm.model.scaffold298.14284,evm.model.scaffold30.2957,evm.model.scaffold916.21697,evm.model.scaffold177.11084,evm.model.scaffold35.3341,evm.model.scaffold1259.23084,evm.model.scaffold189.11449,evm.model.scaffold755.20559,evm.model.scaffold170.10924,evm.model.scaffold865.21425,evm.model.scaffold120.9156,evm.model.scaffold62.6035,evm.model.scaffold170.10900,evm.model.sca…
Biological process	negative regulation of antigen receptor-mediated signaling pathway	GO:0050858	0.319588	31	97	31	2.1968e-06	6.90466e-05	2.36947	evm.model.scaffold16.1708,evm.model.scaffold48.4348,evm.model.scaffold88.7614,evm.model.scaffold42.3799,evm.model.scaffold21.2107,evm.model.scaffold1194.22848,evm.model.scaffold59.5794,evm.model.scaffold59.5793,evm.model.scaffold139.9875,evm.model.scaffold831.21172,evm.model.scaffold444.17189,evm.model.scaffold275.13869,evm.model.scaffold424.16914,evm.model.scaffold424.16927,evm.model.scaffold424…
Biological process	cellular response to organonitrogen compound	GO:0071417	0.170473	321	1883	321	2.2202e-06	6.9626e-05	1.26391	evm.model.scaffold916.21697,evm.model.scaffold120.9114,evm.model.scaffold916.21694,evm.model.scaffold390.16232,evm.model.scaffold30.2986,evm.model.scaffold177.11088,evm.model.scaffold177.11084,evm.model.scaffold16.1708,evm.model.scaffold436.17086,evm.model.scaffold390.16253,evm.model.scaffold139.9887,evm.model.scaffold139.9886,evm.model.scaffold45.4033,evm.model.scaffold170.10923,evm.model.scaffo…
Biological process	positive regulation of protein kinase B signaling	GO:0051897	0.226087	78	345	78	2.24274e-06	7.01758e-05	1.67625	evm.model.scaffold390.16244,evm.model.scaffold66.6173,evm.model.scaffold189.11449,evm.model.scaffold120.9156,evm.model.scaffold170.10900,evm.model.scaffold390.16220,evm.model.scaffold53.5510,evm.model.scaffold40.3640,evm.model.scaffold1265.23120,evm.model.scaffold12.1172,evm.model.scaffold111.8667,evm.model.scaffold97.8035,evm.model.scaffold88.7575,evm.model.scaffold464.17495,evm.model.scaffold23…
Biological process	negative regulation of T cell proliferation	GO:0042130	0.267045	47	176	47	2.26677e-06	7.07698e-05	1.97992	evm.model.scaffold408.16662,evm.model.scaffold147.10191,evm.model.scaffold97.8032,evm.model.scaffold2.140,evm.model.scaffold88.7577,evm.model.scaffold21.2110,evm.model.scaffold21.2106,evm.model.scaffold80.6988,evm.model.scaffold1341.23329,evm.model.scaffold194.11619,evm.model.scaffold25.2507,evm.model.scaffold23.2256,evm.model.scaffold1015.22176,evm.model.scaffold275.13869,evm.model.scaffold665.1…
Biological process	glial cell migration	GO:0008347	0.248908	57	229	57	2.3543e-06	7.33392e-05	1.84545	evm.model.scaffold16.1708,evm.model.scaffold1265.23120,evm.model.scaffold293.14209,evm.model.scaffold457.17402,evm.model.scaffold150.10395,evm.model.scaffold12.1140,evm.model.scaffold88.7575,evm.model.scaffold37.3492,evm.model.scaffold43.3925,evm.model.scaffold226.12488,evm.model.scaffold122.9208,evm.model.scaffold109.8562,evm.model.scaffold106.8465,evm.model.scaffold32.3104,evm.model.scaffold47.…
Biological process	positive regulation of interleukin-1 production	GO:0032732	0.273292	44	161	44	2.427e-06	7.5436e-05	2.02623	evm.model.scaffold408.16662,evm.model.scaffold1620.23852,evm.model.scaffold351.15302,evm.model.scaffold363.15631,evm.model.scaffold37.3461,evm.model.scaffold641.19726,evm.model.scaffold117.8940,evm.model.scaffold1561.23767,evm.model.scaffold1903.24126,evm.model.scaffold47.4218,evm.model.scaffold792.20859,evm.model.scaffold7897.24780,evm.model.scaffold809.21010,evm.model.scaffold24.2437,evm.model.…
Biological process	complement activation	GO:0006956	0.25	56	224	56	2.48707e-06	7.69618e-05	1.85354	evm.model.scaffold1620.23856,evm.model.scaffold1620.23852,evm.model.scaffold1620.23853,evm.model.scaffold120.9152,evm.model.scaffold298.14276,evm.model.scaffold667.19884,evm.model.scaffold234.12731,evm.model.scaffold234.12732,evm.model.scaffold62.5976,evm.model.scaffold609.19351,evm.model.scaffold1341.23329,evm.model.scaffold678.19995,evm.model.scaffold831.21172,evm.model.scaffold444.17189,evm.mo…
Biological process	CD4-positive, alpha-beta T cell differentiation involved in immune response	GO:0002294	0.278146	42	151	42	2.48879e-06	7.68456e-05	2.06222	evm.model.scaffold408.16662,evm.model.scaffold2.105,evm.model.scaffold1977.24163,evm.model.scaffold384.16137,evm.model.scaffold351.15303,evm.model.scaffold29.2776,evm.model.scaffold24.2403,evm.model.scaffold276.13909,evm.model.scaffold148.10317,evm.model.scaffold204.11838,evm.model.scaffold244.13063,evm.model.scaffold62.5982,evm.model.scaffold80.7012,evm.model.scaffold109.8562,evm.model.scaffold3…
Biological process	positive regulation of gamma-delta T cell activation	GO:0046645	0.541667	13	24	13	2.76332e-06	8.51346e-05	4.016	evm.model.scaffold75.6639,evm.model.scaffold78.6911,evm.model.scaffold591.19123,evm.model.scaffold805.20986,evm.model.scaffold96.8013,evm.model.scaffold601.19232,evm.model.scaffold4.346,evm.model.scaffold145.10104,evm.model.scaffold131.9587,evm.model.scaffold330.14930,evm.model.scaffold368.15819,evm.model.scaffold368.15810,evm.model.scaffold368.15820,
Biological process	positive regulation of leukocyte degranulation	GO:0043302	0.37931	22	58	22	2.77613e-06	8.53417e-05	2.81227	evm.model.scaffold444.17210,evm.model.scaffold12.1159,evm.model.scaffold248.13201,evm.model.scaffold180.11159,evm.model.scaffold180.11170,evm.model.scaffold103.8379,evm.model.scaffold250.13260,evm.model.scaffold24.2416,evm.model.scaffold571.18891,evm.model.scaffold370.15883,evm.model.scaffold370.15881,evm.model.scaffold1168.22781,evm.model.scaffold49.4466,evm.model.scaffold41.3695,evm.model.scaff…
Biological process	apoptotic signaling pathway	GO:0097190	0.177206	241	1360	241	2.84149e-06	8.71599e-05	1.31383	evm.model.scaffold298.14284,evm.model.scaffold179.11128,evm.model.scaffold66.6173,evm.model.scaffold287.14123,evm.model.scaffold131.9607,evm.model.scaffold1018.22191,evm.model.scaffold584.19049,evm.model.scaffold2.101,evm.model.scaffold1494.23658,evm.model.scaffold414.16788,evm.model.scaffold390.16253,evm.model.scaffold160.10647,evm.model.scaffold3.312,evm.model.scaffold53352.25109,evm.model.scaf…
Biological process	regulation of response to biotic stimulus	GO:0002831	0.183908	192	1044	192	2.87795e-06	8.80853e-05	1.36352	evm.model.scaffold1063.22357,evm.model.scaffold408.16662,evm.model.scaffold135.9765,evm.model.scaffold390.16232,evm.model.scaffold66.6184,evm.model.scaffold512.18182,evm.model.scaffold16.1706,evm.model.scaffold436.17084,evm.model.scaffold414.16787,evm.model.scaffold1977.24163,evm.model.scaffold45.4033,evm.model.scaffold147.10188,evm.model.scaffold60.5911,evm.model.scaffold408.16691,evm.model.scaf…
Biological process	regulation of humoral immune response	GO:0002920	0.248889	56	225	56	2.88261e-06	8.80358e-05	1.8453	evm.model.scaffold512.18182,evm.model.scaffold755.20559,evm.model.scaffold1620.23856,evm.model.scaffold120.9152,evm.model.scaffold298.14276,evm.model.scaffold88.7614,evm.model.scaffold667.19884,evm.model.scaffold234.12731,evm.model.scaffold234.12732,evm.model.scaffold609.19351,evm.model.scaffold1341.23329,evm.model.scaffold234.12710,evm.model.scaffold678.19995,evm.model.scaffold25.2507,evm.model.…
Biological process	tissue remodeling	GO:0048771	0.203936	114	559	114	2.96956e-06	9.0494e-05	1.51201	evm.model.scaffold30.2952,evm.model.scaffold66.6173,evm.model.scaffold117.8843,evm.model.scaffold1259.23085,evm.model.scaffold1620.23853,evm.model.scaffold408.16691,evm.model.scaffold170.10900,evm.model.scaffold21.2096,evm.model.scaffold2.151,evm.model.scaffold40.3640,evm.model.scaffold111.8667,evm.model.scaffold78.6885,evm.model.scaffold35.3370,evm.model.scaffold382.16074,evm.model.scaffold382.1…
Biological process	alpha-beta T cell activation involved in immune response	GO:0002287	0.276316	42	152	42	2.99589e-06	9.10985e-05	2.04865	evm.model.scaffold408.16662,evm.model.scaffold2.105,evm.model.scaffold1977.24163,evm.model.scaffold384.16137,evm.model.scaffold351.15303,evm.model.scaffold29.2776,evm.model.scaffold24.2403,evm.model.scaffold276.13909,evm.model.scaffold148.10317,evm.model.scaffold204.11838,evm.model.scaffold244.13063,evm.model.scaffold62.5982,evm.model.scaffold80.7012,evm.model.scaffold109.8562,evm.model.scaffold3…
Biological process	alpha-beta T cell differentiation involved in immune response	GO:0002293	0.276316	42	152	42	2.99589e-06	9.10985e-05	2.04865	evm.model.scaffold408.16662,evm.model.scaffold2.105,evm.model.scaffold1977.24163,evm.model.scaffold384.16137,evm.model.scaffold351.15303,evm.model.scaffold29.2776,evm.model.scaffold24.2403,evm.model.scaffold276.13909,evm.model.scaffold148.10317,evm.model.scaffold204.11838,evm.model.scaffold244.13063,evm.model.scaffold62.5982,evm.model.scaffold80.7012,evm.model.scaffold109.8562,evm.model.scaffold3…
Biological process	T-helper cell differentiation	GO:0042093	0.278912	41	147	41	3.02282e-06	9.15202e-05	2.0679	evm.model.scaffold2.105,evm.model.scaffold1977.24163,evm.model.scaffold384.16137,evm.model.scaffold351.15303,evm.model.scaffold29.2776,evm.model.scaffold24.2403,evm.model.scaffold276.13909,evm.model.scaffold148.10317,evm.model.scaffold204.11838,evm.model.scaffold244.13063,evm.model.scaffold62.5982,evm.model.scaffold80.7012,evm.model.scaffold109.8562,evm.model.scaffold367.15722,evm.model.scaffold1…
Biological process	regulation of T cell apoptotic process	GO:0070232	0.3375	27	80	27	3.04773e-06	9.20755e-05	2.50228	evm.model.scaffold408.16662,evm.model.scaffold40.3640,evm.model.scaffold351.15303,evm.model.scaffold111.8667,evm.model.scaffold42.3799,evm.model.scaffold97.8041,evm.model.scaffold831.21172,evm.model.scaffold367.15738,evm.model.scaffold1757.24017,evm.model.scaffold42.3800,evm.model.scaffold591.19123,evm.model.scaffold6.693,evm.model.scaffold472.17660,evm.model.scaffold69.6314,evm.model.scaffold227…
Biological process	regulation of MyD88-dependent toll-like receptor signaling pathway	GO:0034124	0.666667	10	15	10	3.077e-06	9.27599e-05	4.94277	evm.model.scaffold16.1708,evm.model.scaffold234.12799,evm.model.scaffold367.15722,evm.model.scaffold49.4525,evm.model.scaffold49.4526,evm.model.scaffold49.4527,evm.model.scaffold49.4521,evm.model.scaffold49.4522,evm.model.scaffold475.17704,evm.model.scaffold632.19627,
Biological process	inflammatory cell apoptotic process	GO:0006925	0.358209	24	67	24	3.25495e-06	9.79141e-05	2.65582	evm.model.scaffold66.6173,evm.model.scaffold120.9151,evm.model.scaffold248.13201,evm.model.scaffold18.1859,evm.model.scaffold78.6910,evm.model.scaffold234.12799,evm.model.scaffold23.2256,evm.model.scaffold32.3104,evm.model.scaffold59.5865,evm.model.scaffold190.11478,evm.model.scaffold688.20072,evm.model.scaffold424.16927,evm.model.scaffold261.13526,evm.model.scaffold474.17696,evm.model.scaffold62…
Biological process	lymphocyte activation involved in immune response	GO:0002285	0.215311	90	418	90	3.41218e-06	0.000102424	1.59635	evm.model.scaffold390.16244,evm.model.scaffold408.16662,evm.model.scaffold30.2952,evm.model.scaffold117.8843,evm.model.scaffold2.105,evm.model.scaffold1977.24163,evm.model.scaffold117.8887,evm.model.scaffold60.5911,evm.model.scaffold48.4348,evm.model.scaffold575.18987,evm.model.scaffold88.7614,evm.model.scaffold384.16137,evm.model.scaffold351.15303,evm.model.scaffold29.2776,evm.model.scaffold382.…
Biological process	alpha-beta T cell proliferation	GO:0046633	0.329412	28	85	28	3.46007e-06	0.00010364	2.44231	evm.model.scaffold408.16662,evm.model.scaffold147.10191,evm.model.scaffold2.140,evm.model.scaffold88.7577,evm.model.scaffold80.7012,evm.model.scaffold916.21701,evm.model.scaffold626.19580,evm.model.scaffold23.2256,evm.model.scaffold83.7136,evm.model.scaffold367.15722,evm.model.scaffold1015.22176,evm.model.scaffold103.8379,evm.model.scaffold250.13258,evm.model.scaffold301.14350,evm.model.scaffold6…
Biological process	protein-DNA complex subunit organization	GO:0071824	0.205273	109	531	109	3.56648e-06	0.000106599	1.52193	evm.model.scaffold29.2763,evm.model.scaffold45.4039,evm.model.scaffold113.8714,evm.model.scaffold508.18123,evm.model.scaffold678.19986,evm.model.scaffold571.18872,evm.model.scaffold37.3456,evm.model.scaffold66.6155,evm.model.scaffold37.3463,evm.model.scaffold12.1227,evm.model.scaffold1201.22883,evm.model.scaffold95.7917,evm.model.scaffold95.7916,evm.model.scaffold95.7929,evm.model.scaffold75.6639…
Biological process	muscle cell differentiation	GO:0042692	0.179983	214	1189	214	3.61808e-06	0.000107911	1.33442	evm.model.scaffold179.11128,evm.model.scaffold66.6173,evm.model.scaffold916.21697,evm.model.scaffold30.2986,evm.model.scaffold512.18181,evm.model.scaffold1776.24029,evm.model.scaffold1259.23085,evm.model.scaffold2.105,evm.model.scaffold414.16787,evm.model.scaffold139.9887,evm.model.scaffold139.9886,evm.model.scaffold152.10437,evm.model.scaffold160.10647,evm.model.scaffold120.9156,evm.model.scaffo…
Biological process	regulation of complement activation	GO:0030449	0.285714	38	133	38	3.66303e-06	0.00010902	2.11833	evm.model.scaffold1620.23856,evm.model.scaffold120.9152,evm.model.scaffold298.14276,evm.model.scaffold667.19884,evm.model.scaffold234.12731,evm.model.scaffold234.12732,evm.model.scaffold609.19351,evm.model.scaffold1341.23329,evm.model.scaffold678.19995,evm.model.scaffold831.21172,evm.model.scaffold23.2267,evm.model.scaffold503.18041,evm.model.scaffold86.7270,evm.model.scaffold86.7272,evm.model.sc…
Biological process	inflammatory response to antigenic stimulus	GO:0002437	0.255	51	200	51	3.73144e-06	0.000110821	1.89061	evm.model.scaffold30.2952,evm.model.scaffold117.8843,evm.model.scaffold1371.23418,evm.model.scaffold1018.22191,evm.model.scaffold1018.22192,evm.model.scaffold120.9152,evm.model.scaffold40.3636,evm.model.scaffold88.7614,evm.model.scaffold382.16074,evm.model.scaffold351.15329,evm.model.scaffold382.16069,evm.model.scaffold276.13909,evm.model.scaffold351.15266,evm.model.scaffold90.7688,evm.model.scaf…
Biological process	organophosphate metabolic process	GO:0019637	0.164876	399	2420	399	3.74605e-06	0.000111019	1.22242	evm.model.scaffold66.6178,evm.model.scaffold916.21697,evm.model.scaffold120.9110,evm.model.scaffold1018.22191,evm.model.scaffold512.18181,evm.model.scaffold1018.22192,evm.model.scaffold512.18175,evm.model.scaffold16.1708,evm.model.scaffold408.16681,evm.model.scaffold408.16675,evm.model.scaffold139.9890,evm.model.scaffold436.17086,evm.model.scaffold414.16781,evm.model.scaffold390.16254,evm.model.s…
Biological process	osteoclast differentiation	GO:0030316	0.227414	73	321	73	3.74656e-06	0.0001108	1.68609	evm.model.scaffold390.16245,evm.model.scaffold30.2952,evm.model.scaffold66.6173,evm.model.scaffold117.8843,evm.model.scaffold16.1708,evm.model.scaffold29.2760,evm.model.scaffold16.1719,evm.model.scaffold414.16787,evm.model.scaffold117.8888,evm.model.scaffold408.16691,evm.model.scaffold120.9157,evm.model.scaffold21.2096,evm.model.scaffold1432.23535,evm.model.scaffold40.3640,evm.model.scaffold351.1…
Biological process	negative regulation of phosphorylation	GO:0042326	0.186296	174	934	174	3.84698e-06	0.000113531	1.38122	evm.model.scaffold390.16245,evm.model.scaffold16.1708,evm.model.scaffold1259.23084,evm.model.scaffold390.16253,evm.model.scaffold152.10437,evm.model.scaffold117.8888,evm.model.scaffold170.10918,evm.model.scaffold457.17418,evm.model.scaffold12.1169,evm.model.scaffold12.1176,evm.model.scaffold384.16137,evm.model.scaffold169.10858,evm.model.scaffold115.8765,evm.model.scaffold16.1732,evm.model.scaffo…
Biological process	lipid biosynthetic process	GO:0008610	0.172082	286	1662	286	3.92911e-06	0.000115711	1.27584	evm.model.scaffold66.6178,evm.model.scaffold916.21697,evm.model.scaffold390.16236,evm.model.scaffold120.9110,evm.model.scaffold512.18181,evm.model.scaffold600.19221,evm.model.scaffold408.16676,evm.model.scaffold436.17086,evm.model.scaffold438.17103,evm.model.scaffold139.9887,evm.model.scaffold414.16781,evm.model.scaffold139.9886,evm.model.scaffold755.20559,evm.model.scaffold170.10925,evm.model.sc…
Biological process	myotube differentiation	GO:0014902	0.219839	82	373	82	3.97936e-06	0.000116945	1.62992	evm.model.scaffold66.6173,evm.model.scaffold916.21697,evm.model.scaffold512.18181,evm.model.scaffold1776.24029,evm.model.scaffold1259.23085,evm.model.scaffold139.9887,evm.model.scaffold139.9886,evm.model.scaffold120.9156,evm.model.scaffold120.9151,evm.model.scaffold408.16694,evm.model.scaffold21.2096,evm.model.scaffold457.17418,evm.model.scaffold40.3640,evm.model.scaffold111.8667,evm.model.scaffo…
Biological process	T cell apoptotic process	GO:0070231	0.302752	33	109	33	3.99139e-06	0.000117053	2.24465	evm.model.scaffold408.16662,evm.model.scaffold66.6173,evm.model.scaffold120.9151,evm.model.scaffold40.3640,evm.model.scaffold351.15303,evm.model.scaffold111.8667,evm.model.scaffold42.3799,evm.model.scaffold97.8041,evm.model.scaffold237.12942,evm.model.scaffold831.21172,evm.model.scaffold13.1374,evm.model.scaffold13.1372,evm.model.scaffold367.15738,evm.model.scaffold32.3104,evm.model.scaffold1757.…
Biological process	detection of biotic stimulus	GO:0009595	0.298246	34	114	34	4.15374e-06	0.00012156	2.21124	evm.model.scaffold1018.22192,evm.model.scaffold53.5511,evm.model.scaffold1432.23535,evm.model.scaffold37.3461,evm.model.scaffold843.21294,evm.model.scaffold18.1889,evm.model.scaffold234.12710,evm.model.scaffold1194.22848,evm.model.scaffold487.17867,evm.model.scaffold21.2150,evm.model.scaffold1561.23767,evm.model.scaffold792.20859,evm.model.scaffold223.12414,evm.model.scaffold7897.24780,evm.model.…
Biological process	type I interferon production	GO:0032606	0.229508	70	305	70	4.19551e-06	0.000122526	1.70161	evm.model.scaffold1063.22357,evm.model.scaffold120.9114,evm.model.scaffold414.16787,evm.model.scaffold408.16694,evm.model.scaffold1086.22447,evm.model.scaffold1425.23519,evm.model.scaffold1432.23535,evm.model.scaffold351.15303,evm.model.scaffold673.19936,evm.model.scaffold29.2790,evm.model.scaffold1201.22886,evm.model.scaffold234.12733,evm.model.scaffold324.14782,evm.model.scaffold234.12799,evm.m…
Biological process	leukocyte aggregation	GO:0070486	0.404255	19	47	19	4.36712e-06	0.000127273	2.99721	evm.model.scaffold916.21697,evm.model.scaffold170.10900,evm.model.scaffold40.3640,evm.model.scaffold111.8667,evm.model.scaffold148.10356,evm.model.scaffold148.10355,evm.model.scaffold148.10357,evm.model.scaffold80.6989,evm.model.scaffold23.2256,evm.model.scaffold103.8379,evm.model.scaffold103.8375,evm.model.scaffold1092.22477,evm.model.scaffold328.14862,evm.model.scaffold88.7435,evm.model.scaffol…
Biological process	negative regulation of inflammatory response	GO:0050728	0.224551	75	334	75	4.53357e-06	0.00013185	1.66486	evm.model.scaffold408.16662,evm.model.scaffold147.10192,evm.model.scaffold416.16809,evm.model.scaffold88.7614,evm.model.scaffold12.1169,evm.model.scaffold351.15303,evm.model.scaffold35.3370,evm.model.scaffold12.1159,evm.model.scaffold351.15329,evm.model.scaffold667.19884,evm.model.scaffold351.15241,evm.model.scaffold21.2107,evm.model.scaffold1178.22817,evm.model.scaffold18.1859,evm.model.scaffold…
Biological process	glycerolipid metabolic process	GO:0046486	0.190657	151	792	151	4.65793e-06	0.000135186	1.41356	evm.model.scaffold66.6178,evm.model.scaffold916.21697,evm.model.scaffold120.9110,evm.model.scaffold436.17086,evm.model.scaffold139.9887,evm.model.scaffold414.16781,evm.model.scaffold390.16254,evm.model.scaffold139.9886,evm.model.scaffold170.10925,evm.model.scaffold120.9152,evm.model.scaffold45.4051,evm.model.scaffold390.16215,evm.model.scaffold48.4348,evm.model.scaffold170.10918,evm.model.scaffol…
Biological process	interleukin-18 production	GO:0032621	0.46875	15	32	15	4.99572e-06	0.00014469	3.47539	evm.model.scaffold1977.24163,evm.model.scaffold1432.23535,evm.model.scaffold1561.23767,evm.model.scaffold7897.24780,evm.model.scaffold809.21010,evm.model.scaffold24.2437,evm.model.scaffold1392.23461,evm.model.scaffold585.19069,evm.model.scaffold369.15864,evm.model.scaffold131.9587,evm.model.scaffold368.15806,evm.model.scaffold368.15808,evm.model.scaffold1276.23138,evm.model.scaffold817.21089,evm.…
Biological process	negative regulation of actin nucleation	GO:0051126	0.52	13	25	13	5.0449e-06	0.000145813	3.85536	evm.model.scaffold408.16681,evm.model.scaffold1259.23084,evm.model.scaffold2.170,evm.model.scaffold408.16708,evm.model.scaffold6.672,evm.model.scaffold88.7442,evm.model.scaffold275.13879,evm.model.scaffold265.13641,evm.model.scaffold121.9169,evm.model.scaffold3.212,evm.model.scaffold269.13714,evm.model.scaffold248.13138,evm.model.scaffold248.13131,
Biological process	leukocyte homeostasis	GO:0001776	0.239044	60	251	60	5.21529e-06	0.000150428	1.77231	evm.model.scaffold408.16662,evm.model.scaffold916.21697,evm.model.scaffold414.16787,evm.model.scaffold120.9151,evm.model.scaffold2.153,evm.model.scaffold97.8032,evm.model.scaffold97.8041,evm.model.scaffold248.13201,evm.model.scaffold2.142,evm.model.scaffold148.10329,evm.model.scaffold18.1859,evm.model.scaffold78.6911,evm.model.scaffold68.6286,evm.model.scaffold109.8562,evm.model.scaffold13.1374,e…
Biological process	regulation of production of molecular mediator of immune response	GO:0002700	0.215539	86	399	86	5.34381e-06	0.000153818	1.59804	evm.model.scaffold390.16244,evm.model.scaffold1371.23418,evm.model.scaffold512.18182,evm.model.scaffold436.17084,evm.model.scaffold1620.23852,evm.model.scaffold1620.23853,evm.model.scaffold117.8887,evm.model.scaffold408.16691,evm.model.scaffold147.10191,evm.model.scaffold147.10192,evm.model.scaffold1425.23519,evm.model.scaffold40.3636,evm.model.scaffold88.7614,evm.model.scaffold1432.23535,evm.mod…
Biological process	small GTPase mediated signal transduction	GO:0007264	0.181074	199	1099	199	5.39913e-06	0.000155092	1.34251	evm.model.scaffold696.20159,evm.model.scaffold298.14284,evm.model.scaffold390.16244,evm.model.scaffold30.2952,evm.model.scaffold30.2957,evm.model.scaffold117.8843,evm.model.scaffold916.21697,evm.model.scaffold131.9607,evm.model.scaffold35.3341,evm.model.scaffold414.16787,evm.model.scaffold189.11449,evm.model.scaffold170.10924,evm.model.scaffold170.10925,evm.model.scaffold117.8887,evm.model.scaffo…
Biological process	enzyme-linked receptor protein signaling pathway	GO:0007167	0.163968	405	2470	405	5.46729e-06	0.000156729	1.21568	evm.model.scaffold390.16244,evm.model.scaffold408.16662,evm.model.scaffold30.2952,evm.model.scaffold66.6173,evm.model.scaffold66.6178,evm.model.scaffold117.8843,evm.model.scaffold287.14123,evm.model.scaffold916.21697,evm.model.scaffold120.9114,evm.model.scaffold177.11088,evm.model.scaffold600.19221,evm.model.scaffold29.2760,evm.model.scaffold2.105,evm.model.scaffold436.17086,evm.model.scaffold149…
Biological process	Fc receptor mediated stimulatory signaling pathway	GO:0002431	0.263158	45	171	45	5.61449e-06	0.00016062	1.95109	evm.model.scaffold390.16244,evm.model.scaffold436.17084,evm.model.scaffold1620.23856,evm.model.scaffold120.9156,evm.model.scaffold88.7614,evm.model.scaffold12.1172,evm.model.scaffold667.19884,evm.model.scaffold843.21294,evm.model.scaffold464.17495,evm.model.scaffold75.6639,evm.model.scaffold78.6911,evm.model.scaffold678.19995,evm.model.scaffold1194.22848,evm.model.scaffold48.4300,evm.model.scaffo…
Biological process	Fc receptor mediated inhibitory signaling pathway	GO:0002774	0.875	7	8	7	5.69172e-06	0.000162498	6.48739	evm.model.scaffold9457.24839,evm.model.scaffold368.15817,evm.model.scaffold368.15819,evm.model.scaffold368.15810,evm.model.scaffold368.15811,evm.model.scaffold368.15807,evm.model.scaffold368.15820,
Biological process	positive regulation of thymocyte apoptotic process	GO:0070245	0.875	7	8	7	5.69172e-06	0.000162498	6.48739	evm.model.scaffold40.3640,evm.model.scaffold351.15303,evm.model.scaffold111.8667,evm.model.scaffold42.3800,evm.model.scaffold472.17660,evm.model.scaffold350.15198,evm.model.scaffold350.15199,
Biological process	negative regulation of postsynaptic density organization	GO:1905875	0.875	7	8	7	5.69172e-06	0.000162498	6.48739	evm.model.scaffold9457.24839,evm.model.scaffold368.15817,evm.model.scaffold368.15819,evm.model.scaffold368.15810,evm.model.scaffold368.15811,evm.model.scaffold368.15807,evm.model.scaffold368.15820,
Biological process	regulation of actin filament length	GO:0030832	0.216495	84	388	84	5.72131e-06	0.000162351	1.60513	evm.model.scaffold16.1716,evm.model.scaffold170.10900,evm.model.scaffold685.20044,evm.model.scaffold416.16809,evm.model.scaffold12.1172,evm.model.scaffold353.15363,evm.model.scaffold97.8033,evm.model.scaffold311.14510,evm.model.scaffold382.16069,evm.model.scaffold2.135,evm.model.scaffold18.1810,evm.model.scaffold420.16846,evm.model.scaffold382.16099,evm.model.scaffold24.2405,evm.model.scaffold24.…
Biological process	protein modification process	GO:0036211	0.150294	970	6454	970	5.90962e-06	0.000167356	1.11431	evm.model.scaffold390.16238,evm.model.scaffold696.20159,evm.model.scaffold298.14284,evm.model.scaffold62.6021,evm.model.scaffold1063.22357,evm.model.scaffold390.16244,evm.model.scaffold390.16245,evm.model.scaffold408.16662,evm.model.scaffold66.6173,evm.model.scaffold62.6033,evm.model.scaffold120.9114,evm.model.scaffold208.11966,evm.model.scaffold66.6184,evm.model.scaffold177.11088,evm.model.scaff…
Biological process	immune response-regulating cell surface receptor signaling pathway involved in phagocytosis	GO:0002433	0.267081	43	161	43	5.97961e-06	0.000168996	1.98018	evm.model.scaffold390.16244,evm.model.scaffold1620.23856,evm.model.scaffold120.9156,evm.model.scaffold88.7614,evm.model.scaffold12.1172,evm.model.scaffold667.19884,evm.model.scaffold843.21294,evm.model.scaffold464.17495,evm.model.scaffold75.6639,evm.model.scaffold78.6911,evm.model.scaffold678.19995,evm.model.scaffold1194.22848,evm.model.scaffold48.4300,evm.model.scaffold83.7136,evm.model.scaffold…
Biological process	Fc-gamma receptor signaling pathway involved in phagocytosis	GO:0038096	0.267081	43	161	43	5.97961e-06	0.000168996	1.98018	evm.model.scaffold390.16244,evm.model.scaffold1620.23856,evm.model.scaffold120.9156,evm.model.scaffold88.7614,evm.model.scaffold12.1172,evm.model.scaffold667.19884,evm.model.scaffold843.21294,evm.model.scaffold464.17495,evm.model.scaffold75.6639,evm.model.scaffold78.6911,evm.model.scaffold678.19995,evm.model.scaffold1194.22848,evm.model.scaffold48.4300,evm.model.scaffold83.7136,evm.model.scaffold…
Biological process	regulation of membrane invagination	GO:1905153	0.333333	26	78	26	5.98372e-06	0.000168433	2.47139	evm.model.scaffold16.1708,evm.model.scaffold120.9152,evm.model.scaffold685.20044,evm.model.scaffold384.16145,evm.model.scaffold24.2405,evm.model.scaffold24.2407,evm.model.scaffold78.6911,evm.model.scaffold21.2150,evm.model.scaffold424.16924,evm.model.scaffold49.4525,evm.model.scaffold49.4526,evm.model.scaffold49.4527,evm.model.scaffold49.4522,evm.model.scaffold274.13834,evm.model.scaffold110.8601…
Biological process	cell surface receptor signaling pathway	GO:0007166	0.149465	1034	6918	1034	6.05398e-06	0.00017007	1.10816	evm.model.scaffold696.20159,evm.model.scaffold298.14284,evm.model.scaffold1063.22357,evm.model.scaffold390.16244,evm.model.scaffold408.16662,evm.model.scaffold30.2952,evm.model.scaffold66.6173,evm.model.scaffold66.6178,evm.model.scaffold117.8843,evm.model.scaffold287.14123,evm.model.scaffold135.9765,evm.model.scaffold916.21697,evm.model.scaffold120.9114,evm.model.scaffold1371.23418,evm.model.scaf…
Biological process	regulation of T-helper 1 type immune response	GO:0002825	0.384615	20	52	20	6.09586e-06	0.000170903	2.8516	evm.model.scaffold62.5978,evm.model.scaffold62.5977,evm.model.scaffold62.5982,evm.model.scaffold80.7012,evm.model.scaffold543.18522,evm.model.scaffold543.18521,evm.model.scaffold367.15722,evm.model.scaffold314.14570,evm.model.scaffold103.8367,evm.model.scaffold250.13258,evm.model.scaffold12.1340,evm.model.scaffold623.19521,evm.model.scaffold475.17704,evm.model.scaffold674.19952,evm.model.scaffold…
Biological process	toll-like receptor 7 signaling pathway	GO:0034154	0.545455	12	22	12	6.13442e-06	0.000171641	4.04409	evm.model.scaffold9457.24839,evm.model.scaffold585.19069,evm.model.scaffold368.15817,evm.model.scaffold368.15818,evm.model.scaffold368.15819,evm.model.scaffold368.15810,evm.model.scaffold368.15811,evm.model.scaffold368.15807,evm.model.scaffold368.15809,evm.model.scaffold368.15804,evm.model.scaffold368.15820,evm.model.scaffold36.3410,
Biological process	regulation of T-helper 17 type immune response	GO:2000316	0.425	17	40	17	6.1912e-06	0.000172885	3.15102	evm.model.scaffold2.105,evm.model.scaffold351.15303,evm.model.scaffold314.14570,evm.model.scaffold103.8367,evm.model.scaffold7897.24780,evm.model.scaffold12.1286,evm.model.scaffold809.21010,evm.model.scaffold24.2437,evm.model.scaffold472.17660,evm.model.scaffold1392.23461,evm.model.scaffold835.21200,evm.model.scaffold140.9948,evm.model.scaffold41.3667,evm.model.scaffold157.10576,evm.model.scaffol…
Biological process	regulation of neuroinflammatory response	GO:0150077	0.425	17	40	17	6.1912e-06	0.000172885	3.15102	evm.model.scaffold16.1708,evm.model.scaffold147.10192,evm.model.scaffold71.6443,evm.model.scaffold35.3370,evm.model.scaffold88.7626,evm.model.scaffold80.7012,evm.model.scaffold543.18524,evm.model.scaffold59.5867,evm.model.scaffold36.3392,evm.model.scaffold606.19285,evm.model.scaffold944.21846,evm.model.scaffold136.9810,evm.model.scaffold49.4466,evm.model.scaffold148.10278,evm.model.scaffold120.90…
Biological process	positive regulation of T cell proliferation	GO:0042102	0.244444	55	225	55	6.27791e-06	0.000174611	1.81235	evm.model.scaffold408.16662,evm.model.scaffold4584.24619,evm.model.scaffold1018.22191,evm.model.scaffold1018.22192,evm.model.scaffold408.16691,evm.model.scaffold97.8041,evm.model.scaffold248.13201,evm.model.scaffold78.6911,evm.model.scaffold3138.24460,evm.model.scaffold90.7688,evm.model.scaffold80.7012,evm.model.scaffold916.21701,evm.model.scaffold314.14570,evm.model.scaffold103.8379,evm.model.sc…
Biological process	response to peptide	GO:1901652	0.171429	282	1645	282	6.29185e-06	0.000174652	1.271	evm.model.scaffold66.6173,evm.model.scaffold916.21697,evm.model.scaffold120.9114,evm.model.scaffold916.21694,evm.model.scaffold390.16232,evm.model.scaffold30.2986,evm.model.scaffold512.18181,evm.model.scaffold16.1708,evm.model.scaffold436.17086,evm.model.scaffold414.16787,evm.model.scaffold390.16253,evm.model.scaffold139.9887,evm.model.scaffold139.9886,evm.model.scaffold45.4033,evm.model.scaffold…
Biological process	interleukin-13 production	GO:0032616	0.395833	19	48	19	6.31802e-06	0.000175032	2.93477	evm.model.scaffold408.16662,evm.model.scaffold62.5982,evm.model.scaffold80.7012,evm.model.scaffold367.15722,evm.model.scaffold190.11478,evm.model.scaffold7897.24780,evm.model.scaffold665.19857,evm.model.scaffold809.21010,evm.model.scaffold24.2437,evm.model.scaffold12.1335,evm.model.scaffold9457.24839,evm.model.scaffold1392.23461,evm.model.scaffold69.6314,evm.model.scaffold49.4466,evm.model.scaffo…
Biological process	negative regulation of cell motility	GO:2000146	0.193922	134	691	134	6.62848e-06	0.00018327	1.43777	evm.model.scaffold135.9765,evm.model.scaffold16.1708,evm.model.scaffold1259.23084,evm.model.scaffold755.20559,evm.model.scaffold170.10924,evm.model.scaffold170.10925,evm.model.scaffold1620.23853,evm.model.scaffold60.5911,evm.model.scaffold170.10918,evm.model.scaffold575.18985,evm.model.scaffold2.170,evm.model.scaffold40.3640,evm.model.scaffold262.13557,evm.model.scaffold399.16408,evm.model.scaffo…
Biological process	negative regulation of B cell receptor signaling pathway	GO:0050859	0.482759	14	29	14	6.7258e-06	0.000185595	3.57925	evm.model.scaffold16.1708,evm.model.scaffold48.4348,evm.model.scaffold88.7614,evm.model.scaffold42.3799,evm.model.scaffold59.5794,evm.model.scaffold59.5793,evm.model.scaffold424.16927,evm.model.scaffold424.16924,evm.model.scaffold49.4525,evm.model.scaffold49.4526,evm.model.scaffold49.4527,evm.model.scaffold49.4522,evm.model.scaffold58.5729,evm.model.scaffold763.20628,
Biological process	positive regulation of interleukin-12 production	GO:0032735	0.337838	25	74	25	6.85961e-06	0.000188916	2.50478	evm.model.scaffold408.16662,evm.model.scaffold66.6173,evm.model.scaffold408.16691,evm.model.scaffold1432.23535,evm.model.scaffold88.7563,evm.model.scaffold324.14782,evm.model.scaffold21.2144,evm.model.scaffold234.12799,evm.model.scaffold367.15722,evm.model.scaffold792.20859,evm.model.scaffold190.11478,evm.model.scaffold620.19500,evm.model.scaffold54.5524,evm.model.scaffold12.1340,evm.model.scaffo…
Biological process	regulation of actin filament organization	GO:0110053	0.196825	124	630	124	6.97598e-06	0.000191744	1.4593	evm.model.scaffold390.16244,evm.model.scaffold916.21697,evm.model.scaffold408.16681,evm.model.scaffold1259.23084,evm.model.scaffold16.1716,evm.model.scaffold170.10924,evm.model.scaffold170.10925,evm.model.scaffold170.10900,evm.model.scaffold685.20044,evm.model.scaffold416.16809,evm.model.scaffold2.170,evm.model.scaffold169.10858,evm.model.scaffold12.1172,evm.model.scaffold353.15363,evm.model.scaf…
Biological process	negative regulation of cell migration	GO:0030336	0.195159	129	661	129	7.1023e-06	0.000194834	1.44694	evm.model.scaffold135.9765,evm.model.scaffold16.1708,evm.model.scaffold1259.23084,evm.model.scaffold755.20559,evm.model.scaffold170.10924,evm.model.scaffold170.10925,evm.model.scaffold1620.23853,evm.model.scaffold60.5911,evm.model.scaffold170.10918,evm.model.scaffold575.18985,evm.model.scaffold2.170,evm.model.scaffold40.3640,evm.model.scaffold262.13557,evm.model.scaffold399.16408,evm.model.scaffo…
Biological process	Fc receptor signaling pathway	GO:0038093	0.221893	75	338	75	7.12865e-06	0.000195175	1.64515	evm.model.scaffold390.16244,evm.model.scaffold66.6184,evm.model.scaffold414.16787,evm.model.scaffold1620.23856,evm.model.scaffold120.9156,evm.model.scaffold21.2096,evm.model.scaffold40.3636,evm.model.scaffold88.7614,evm.model.scaffold12.1172,evm.model.scaffold667.19884,evm.model.scaffold843.21294,evm.model.scaffold464.17495,evm.model.scaffold75.6639,evm.model.scaffold78.6911,evm.model.scaffold678…
Biological process	monocarboxylic acid transport	GO:0015718	0.222222	74	333	74	7.74151e-06	0.000211541	1.64759	evm.model.scaffold66.6173,evm.model.scaffold916.21697,evm.model.scaffold30.2986,evm.model.scaffold512.18181,evm.model.scaffold170.10925,evm.model.scaffold355.15419,evm.model.scaffold1458.23587,evm.model.scaffold12.1214,evm.model.scaffold75.6692,evm.model.scaffold24.2364,evm.model.scaffold71.6514,evm.model.scaffold43.3920,evm.model.scaffold494.17960,evm.model.scaffold543.18522,evm.model.scaffold54…
Biological process	regulation of T cell receptor signaling pathway	GO:0050856	0.286885	35	122	35	7.89586e-06	0.000215339	2.12701	evm.model.scaffold16.1708,evm.model.scaffold436.17084,evm.model.scaffold21.2107,evm.model.scaffold75.6639,evm.model.scaffold68.6286,evm.model.scaffold1194.22848,evm.model.scaffold139.9875,evm.model.scaffold831.21172,evm.model.scaffold742.20469,evm.model.scaffold444.17189,evm.model.scaffold275.13869,evm.model.scaffold424.16914,evm.model.scaffold49.4525,evm.model.scaffold49.4526,evm.model.scaffold4…
Biological process	cellular response to organic cyclic compound	GO:0071407	0.171429	276	1610	276	7.96692e-06	0.000216855	1.271	evm.model.scaffold916.21697,evm.model.scaffold390.16232,evm.model.scaffold177.11088,evm.model.scaffold177.11084,evm.model.scaffold390.16253,evm.model.scaffold45.4033,evm.model.scaffold170.10923,evm.model.scaffold160.10647,evm.model.scaffold53352.25109,evm.model.scaffold408.16694,evm.model.scaffold755.20576,evm.model.scaffold916.21683,evm.model.scaffold189.11439,evm.model.scaffold963.21933,evm.mod…
Biological process	regulation of protein kinase B signaling	GO:0051896	0.206751	98	474	98	7.98351e-06	0.000216885	1.53289	evm.model.scaffold390.16244,evm.model.scaffold66.6173,evm.model.scaffold189.11449,evm.model.scaffold120.9156,evm.model.scaffold170.10900,evm.model.scaffold390.16220,evm.model.scaffold53.5510,evm.model.scaffold40.3640,evm.model.scaffold397.16380,evm.model.scaffold1265.23120,evm.model.scaffold12.1172,evm.model.scaffold111.8667,evm.model.scaffold97.8035,evm.model.scaffold16.1732,evm.model.scaffold88…
Biological process	negative regulation of macrophage activation	GO:0043031	0.454545	15	33	15	8.01802e-06	0.000217402	3.37007	evm.model.scaffold88.7614,evm.model.scaffold35.3370,evm.model.scaffold351.15241,evm.model.scaffold1341.23329,evm.model.scaffold90.7688,evm.model.scaffold21.2150,evm.model.scaffold59.5867,evm.model.scaffold665.19860,evm.model.scaffold424.16927,evm.model.scaffold102.8294,evm.model.scaffold5.522,evm.model.scaffold136.9810,evm.model.scaffold148.10278,evm.model.scaffold168.10826,evm.model.scaffold100.…
Biological process	positive regulation of toll-like receptor signaling pathway	GO:0034123	0.377358	20	53	20	8.55534e-06	0.000231523	2.7978	evm.model.scaffold390.16232,evm.model.scaffold45.4033,evm.model.scaffold408.16694,evm.model.scaffold1432.23535,evm.model.scaffold88.7575,evm.model.scaffold324.14782,evm.model.scaffold21.2150,evm.model.scaffold346.15118,evm.model.scaffold49.4526,evm.model.scaffold49.4521,evm.model.scaffold49.4522,evm.model.scaffold102.8294,evm.model.scaffold585.19069,evm.model.scaffold5.522,evm.model.scaffold732.2…
Biological process	regulation of tolerance induction	GO:0002643	0.377358	20	53	20	8.55534e-06	0.000231523	2.7978	evm.model.scaffold25.2507,evm.model.scaffold1015.22176,evm.model.scaffold250.13258,evm.model.scaffold12.1340,evm.model.scaffold9457.24839,evm.model.scaffold227.12508,evm.model.scaffold227.12509,evm.model.scaffold1253.23071,evm.model.scaffold1253.23072,evm.model.scaffold617.19437,evm.model.scaffold625.19536,evm.model.scaffold5.577,evm.model.scaffold157.10572,evm.model.scaffold368.15817,evm.model.s…
Biological process	fusion of virus membrane with host plasma membrane	GO:0019064	0.246445	52	211	52	8.66909e-06	0.000233699	1.82719	evm.model.scaffold1776.24029,evm.model.scaffold135.9736,evm.model.scaffold147.10191,evm.model.scaffold170.10905,evm.model.scaffold963.21932,evm.model.scaffold293.14206,evm.model.scaffold18.1810,evm.model.scaffold234.12757,evm.model.scaffold234.12702,evm.model.scaffold14685.24936,evm.model.scaffold479.17741,evm.model.scaffold11.1084,evm.model.scaffold103.8375,evm.model.scaffold317.14654,evm.model.…
Biological process	negative regulation of toll-like receptor signaling pathway	GO:0034122	0.300971	31	103	31	8.84049e-06	0.000237862	2.23145	evm.model.scaffold120.9114,evm.model.scaffold16.1708,evm.model.scaffold408.16675,evm.model.scaffold1432.23535,evm.model.scaffold667.19884,evm.model.scaffold175.11042,evm.model.scaffold367.15722,evm.model.scaffold190.11478,evm.model.scaffold538.18477,evm.model.scaffold117.8927,evm.model.scaffold346.15118,evm.model.scaffold24.2419,evm.model.scaffold49.4525,evm.model.scaffold49.4526,evm.model.scaffo…
Biological process	CD4-positive, alpha-beta T cell differentiation	GO:0043367	0.251282	49	195	49	8.84788e-06	0.000237604	1.86305	evm.model.scaffold408.16662,evm.model.scaffold2.105,evm.model.scaffold1977.24163,evm.model.scaffold384.16137,evm.model.scaffold351.15303,evm.model.scaffold29.2776,evm.model.scaffold24.2403,evm.model.scaffold276.13909,evm.model.scaffold78.6911,evm.model.scaffold148.10317,evm.model.scaffold204.11838,evm.model.scaffold244.13063,evm.model.scaffold62.5982,evm.model.scaffold80.7012,evm.model.scaffold10…
Biological process	response to virus	GO:0009615	0.187805	154	820	154	8.86548e-06	0.000237622	1.39242	evm.model.scaffold1063.22357,evm.model.scaffold390.16244,evm.model.scaffold408.16662,evm.model.scaffold1018.22192,evm.model.scaffold512.18175,evm.model.scaffold414.16787,evm.model.scaffold117.8887,evm.model.scaffold60.5911,evm.model.scaffold408.16691,evm.model.scaffold162.10703,evm.model.scaffold678.19981,evm.model.scaffold57.5668,evm.model.scaffold53.5511,evm.model.scaffold53.5510,evm.model.scaf…
Biological process	positive regulation of lymphocyte mediated immunity	GO:0002708	0.237705	58	244	58	8.91021e-06	0.000238365	1.76238	evm.model.scaffold436.17084,evm.model.scaffold1977.24163,evm.model.scaffold755.20559,evm.model.scaffold408.16691,evm.model.scaffold120.9156,evm.model.scaffold120.9152,evm.model.scaffold40.3636,evm.model.scaffold29.2790,evm.model.scaffold420.16846,evm.model.scaffold62.5978,evm.model.scaffold62.5977,evm.model.scaffold464.17495,evm.model.scaffold351.15266,evm.model.scaffold62.5982,evm.model.scaffold…
Biological process	B cell proliferation	GO:0042100	0.226667	68	300	68	8.91306e-06	0.000237987	1.68054	evm.model.scaffold390.16244,evm.model.scaffold135.9765,evm.model.scaffold16.1708,evm.model.scaffold1620.23852,evm.model.scaffold1620.23853,evm.model.scaffold60.5911,evm.model.scaffold120.9156,evm.model.scaffold48.4348,evm.model.scaffold21.2096,evm.model.scaffold40.3636,evm.model.scaffold88.7614,evm.model.scaffold1432.23535,evm.model.scaffold384.16137,evm.model.scaffold351.15302,evm.model.scaffold…
Biological process	leukocyte migration involved in inflammatory response	GO:0002523	0.314607	28	89	28	9.37763e-06	0.000249916	2.33254	evm.model.scaffold916.21697,evm.model.scaffold40.3640,evm.model.scaffold111.8667,evm.model.scaffold351.15329,evm.model.scaffold248.13201,evm.model.scaffold148.10356,evm.model.scaffold148.10355,evm.model.scaffold148.10357,evm.model.scaffold88.7575,evm.model.scaffold487.17893,evm.model.scaffold21.2150,evm.model.scaffold47.4218,evm.model.scaffold7897.24780,evm.model.scaffold42.3800,evm.model.scaffol…
Biological process	programmed necrotic cell death	GO:0097300	0.314607	28	89	28	9.37763e-06	0.000249916	2.33254	evm.model.scaffold66.6173,evm.model.scaffold1494.23658,evm.model.scaffold120.9151,evm.model.scaffold1432.23535,evm.model.scaffold29.2790,evm.model.scaffold37.3461,evm.model.scaffold494.17953,evm.model.scaffold234.12799,evm.model.scaffold367.15738,evm.model.scaffold32.3104,evm.model.scaffold180.11175,evm.model.scaffold190.11478,evm.model.scaffold538.18477,evm.model.scaffold722.20314,evm.model.scaf…
Biological process	osteoclast development	GO:0036035	0.354839	22	62	22	9.85901e-06	0.000261749	2.63083	evm.model.scaffold390.16245,evm.model.scaffold30.2952,evm.model.scaffold66.6173,evm.model.scaffold117.8843,evm.model.scaffold120.9157,evm.model.scaffold351.15302,evm.model.scaffold71.6514,evm.model.scaffold1209.22927,evm.model.scaffold1752.24013,evm.model.scaffold346.15118,evm.model.scaffold1369.23413,evm.model.scaffold695.20143,evm.model.scaffold5.531,evm.model.scaffold274.13796,evm.model.scaffo…
Biological process	regulation of cellular extravasation	GO:0002691	0.325	26	80	26	1.00641e-05	0.00026669	2.4096	evm.model.scaffold40.3640,evm.model.scaffold111.8667,evm.model.scaffold382.16074,evm.model.scaffold382.16069,evm.model.scaffold62.5978,evm.model.scaffold62.5977,evm.model.scaffold21.2106,evm.model.scaffold88.7563,evm.model.scaffold59.5794,evm.model.scaffold59.5793,evm.model.scaffold180.11159,evm.model.scaffold367.15738,evm.model.scaffold314.14570,evm.model.scaffold47.4218,evm.model.scaffold42.380…
Biological process	regulation of cell killing	GO:0031341	0.220238	74	336	74	1.07891e-05	0.000285363	1.63288	evm.model.scaffold408.16662,evm.model.scaffold1018.22191,evm.model.scaffold436.17084,evm.model.scaffold1977.24163,evm.model.scaffold755.20559,evm.model.scaffold160.10647,evm.model.scaffold147.10188,evm.model.scaffold120.9156,evm.model.scaffold678.19981,evm.model.scaffold416.16809,evm.model.scaffold88.7614,evm.model.scaffold397.16374,evm.model.scaffold351.15302,evm.model.scaffold7.862,evm.model.sc…
Biological process	regulation of anatomical structure size	GO:0090066	0.171895	263	1530	263	1.07993e-05	0.000285094	1.27446	evm.model.scaffold390.16238,evm.model.scaffold390.16244,evm.model.scaffold179.11128,evm.model.scaffold120.9114,evm.model.scaffold390.16253,evm.model.scaffold16.1716,evm.model.scaffold152.10437,evm.model.scaffold147.10188,evm.model.scaffold120.9156,evm.model.scaffold170.10900,evm.model.scaffold755.20564,evm.model.scaffold685.20044,evm.model.scaffold27.2677,evm.model.scaffold416.16809,evm.model.sca…
Biological process	regulation of neutrophil chemotaxis	GO:0090022	0.298077	31	104	31	1.09843e-05	0.000289431	2.20999	evm.model.scaffold916.21697,evm.model.scaffold170.10900,evm.model.scaffold170.10918,evm.model.scaffold234.12731,evm.model.scaffold234.12732,evm.model.scaffold21.2106,evm.model.scaffold78.6911,evm.model.scaffold210.11984,evm.model.scaffold324.14782,evm.model.scaffold21.2150,evm.model.scaffold32.3145,evm.model.scaffold367.15736,evm.model.scaffold1092.22477,evm.model.scaffold24.2433,evm.model.scaffo…
Biological process	response to protozoan	GO:0001562	0.317647	27	85	27	1.10342e-05	0.000290201	2.35509	evm.model.scaffold2.153,evm.model.scaffold57.5668,evm.model.scaffold351.15303,evm.model.scaffold29.2776,evm.model.scaffold324.14782,evm.model.scaffold21.2144,evm.model.scaffold367.15722,evm.model.scaffold792.20859,evm.model.scaffold190.11478,evm.model.scaffold250.13258,evm.model.scaffold472.17660,evm.model.scaffold212.12032,evm.model.scaffold69.6314,evm.model.scaffold234.12668,evm.model.scaffold6…
Biological process	regulation of macrophage migration	GO:1905521	0.293578	32	109	32	1.13041e-05	0.000296743	2.17663	evm.model.scaffold177.11088,evm.model.scaffold16.1708,evm.model.scaffold1265.23120,evm.model.scaffold457.17402,evm.model.scaffold88.7575,evm.model.scaffold234.12731,evm.model.scaffold234.12732,evm.model.scaffold226.12488,evm.model.scaffold1194.22848,evm.model.scaffold106.8465,evm.model.scaffold367.15736,evm.model.scaffold571.18902,evm.model.scaffold423.16901,evm.model.scaffold6.698,evm.model.scaf…
Biological process	protein-DNA complex assembly	GO:0065004	0.206009	96	466	96	1.14717e-05	0.00030058	1.52738	evm.model.scaffold29.2763,evm.model.scaffold45.4039,evm.model.scaffold113.8714,evm.model.scaffold508.18123,evm.model.scaffold678.19986,evm.model.scaffold571.18872,evm.model.scaffold37.3456,evm.model.scaffold66.6155,evm.model.scaffold37.3463,evm.model.scaffold12.1227,evm.model.scaffold1201.22883,evm.model.scaffold95.7917,evm.model.scaffold95.7916,evm.model.scaffold95.7929,evm.model.scaffold18.1859…
Biological process	angiogenesis	GO:0001525	0.171374	267	1558	267	1.16158e-05	0.000303789	1.27059	evm.model.scaffold390.16244,evm.model.scaffold390.16245,evm.model.scaffold30.2952,evm.model.scaffold66.6173,evm.model.scaffold117.8843,evm.model.scaffold916.21697,evm.model.scaffold30.2986,evm.model.scaffold66.6181,evm.model.scaffold29.2760,evm.model.scaffold16.1719,evm.model.scaffold16.1716,evm.model.scaffold235.12910,evm.model.scaffold120.9156,evm.model.scaffold120.9152,evm.model.scaffold120.91…
Biological process	positive regulation of mast cell activation	GO:0033005	0.37037	20	54	20	1.18747e-05	0.00030998	2.74599	evm.model.scaffold436.17084,evm.model.scaffold12.1159,evm.model.scaffold180.11170,evm.model.scaffold103.8379,evm.model.scaffold24.2416,evm.model.scaffold49.4526,evm.model.scaffold571.18891,evm.model.scaffold49.4521,evm.model.scaffold49.4522,evm.model.scaffold370.15883,evm.model.scaffold370.15881,evm.model.scaffold1168.22781,evm.model.scaffold49.4466,evm.model.scaffold30.2822,evm.model.scaffold732…
Biological process	epithelial cell development	GO:0002064	0.187042	153	818	153	1.18819e-05	0.000309591	1.38676	evm.model.scaffold30.2952,evm.model.scaffold117.8843,evm.model.scaffold135.9765,evm.model.scaffold916.21697,evm.model.scaffold120.9114,evm.model.scaffold512.18175,evm.model.scaffold414.16787,evm.model.scaffold414.16781,evm.model.scaffold170.10923,evm.model.scaffold147.10188,evm.model.scaffold120.9156,evm.model.scaffold755.20576,evm.model.scaffold189.11439,evm.model.scaffold685.20044,evm.model.sca…
Biological process	TRIF-dependent toll-like receptor signaling pathway	GO:0035666	0.441176	15	34	15	1.25621e-05	0.000326708	3.27095	evm.model.scaffold414.16787,evm.model.scaffold1432.23535,evm.model.scaffold29.2790,evm.model.scaffold37.3461,evm.model.scaffold21.2144,evm.model.scaffold234.12799,evm.model.scaffold190.11478,evm.model.scaffold538.18477,evm.model.scaffold49.4526,evm.model.scaffold49.4521,evm.model.scaffold49.4522,evm.model.scaffold606.19285,evm.model.scaffold265.13617,evm.model.scaffold196.11664,evm.model.scaffold…
Biological process	negative regulation of interleukin-6 production	GO:0032715	0.305263	29	95	29	1.2585e-05	0.000326698	2.26327	evm.model.scaffold1977.24163,evm.model.scaffold1432.23535,evm.model.scaffold234.12732,evm.model.scaffold78.6911,evm.model.scaffold21.2150,evm.model.scaffold5885.24693,evm.model.scaffold1561.23767,evm.model.scaffold314.14570,evm.model.scaffold42.3829,evm.model.scaffold42.3828,evm.model.scaffold7897.24780,evm.model.scaffold809.21010,evm.model.scaffold24.2437,evm.model.scaffold1392.23461,evm.model.s…
[truncated: 907 more rows]

## Sheet: Table S5
Supplementary Table S5 KEGG pathways of differentially expressed genes in the PF and healthy blood groups of Moschus berezovskii (Padj<0.05)
[truncated: 117 more rows]

[truncated: 11 more sheets: Table S6, Table S7, Table S8, Table S9, Table S10, Table S11, Table S12, Table S13, Table S14, Table S15, Table S16]
